# Supplementary material for: 3-(2,6-Dioxopiperidin-3-yl)-3-aza­bicyclo­[3.2.0]heptane-2,4-dione
Source: Acta Crystallogr Sect E Struct Rep Online. 2009 Jan 28;65(Pt 2):o394–5. doi: 10.1107/S1600536809002839 (PMC2968123; doi:10.1107/S1600536809002839)
Supplement: Supplementary file 1 [file e-65-0o394-sup1.cif]

##############################################################################
###                                                                        ###
###        Electronic paper (Acta Crystallographica Section E)             ###
###                                                                        ###
##############################################################################
#                                                                            #
# This CIF contains the data in a paper accepted for publication in Acta     #
# Crystallographica Section E. It conforms to the requirements of Notes      #
# for Authors for Section E, and has been peer reviewed under the auspices   #
# of the IUCr Commission on Journals.                                        #
#                                                                            #
# Full details of the Crystallographic Information File format               #
# are given in the paper "The Crystallographic Information File (CIF):       #
# a New Standard Archive File for Crystallography" by S. R. Hall, F. H.      #
# Allen and I. D. Brown [Acta Cryst. (1991), A47, 655-685].                  #
#                                                                            #
# The current version of the core CIF dictionary is obtainable from          #
# ftp://ftp.iucr.org/pub/cif_core.dic. The current version number is 2.4.    #
#                                                                            #
# Software is freely available for graphical display of the structure(s) in  #
# this CIF.  For information consult the CIF home page http://www.iucr.org/  #
# cif/home.html                                                              #
#                                                                            #
# This file may be used for bona fide research purposes within the           #
# scientific community so long as proper attribution is given to the journal # 
# article from which it was obtained.                                        #
#                                                                            #
##############################################################################
                                             
data_global
_audit_creation_method     SHELXL-97
_journal_date_recd_electronic     2008-12-01
_journal_date_accepted     2009-01-22
_journal_name_full     'Acta Crystallographica, Section E'
_journal_year     2009
_journal_volume     65
_journal_issue      2
_journal_page_first     o394
_journal_page_last     o395
_journal_paper_category     QO
_journal_coeditor_code     CS2103
_publ_contact_author_name     'Butcher, Ray J.'
_publ_contact_author_address
;
Department of Chemistry
Howard University
525 College Street NW
Washington DC 20059, USA
;
_publ_contact_author_email     rbutcher99@yahoo.com
_publ_contact_author_fax     ?
_publ_contact_author_phone     '703 585-6631'
_publ_section_title
;
3-(2,6-Dioxopiperidin-3-yl)-3-azabicyclo[3.2.0]heptane-2,4-dione
;
loop_
    _publ_author_name
    _publ_author_address
    'Hijji, Yousef M.'
;
Department of Chemistry
Morgan State University
Baltimore
MD 21251
USA
;
    'Benjamin, Ellis'
;
Department of Chemistry and Physics
Arkansas State University
PO Box 419
State University
AR 72467
USA
;
    'Benjamin, Earl'
;
Department of Chemistry and Physics
Arkansas State University
PO Box 419
State University
AR 72467
USA
;
    'Butcher, Ray J.'
;
Department of Chemistry
Howard University
525 College Street NW
Washington
DC 20059
USA
;
    'Jasinski, Jerry P.'
;
Department of Chemistry
Keene State College
229 Main Street
Keene
NH 03435-2001
USA
;
data_I
_chemical_name_systematic
;
3-(2,6-Dioxopiperidin-3-yl)-3-azabicyclo[3.2.0]heptane-2,4-dione
;
_chemical_name_common     ?
_chemical_formula_moiety     'C11 H12 N2 O4'
_chemical_formula_sum     'C11 H12 N2 O4'
_chemical_formula_iupac     'C11 H12 N2 O4'
_chemical_formula_weight     236.23
_chemical_melting_point     ?
_symmetry_cell_setting     monoclinic
_symmetry_space_group_name_H-M     'P 21/a'
_symmetry_space_group_name_Hall     '-P 2yab'
loop_
    _symmetry_equiv_pos_as_xyz
    'x, y, z'
    '-x+1/2, y+1/2, -z'
    '-x, -y, -z'
    'x-1/2, -y-1/2, z'
_cell_length_a     10.7332(7)
_cell_length_b     9.9358(5)
_cell_length_c     11.0753(7)
_cell_angle_alpha     90.00
_cell_angle_beta     116.201(8)
_cell_angle_gamma     90.00
_cell_volume     1059.75(13)
_cell_formula_units_Z     4
_cell_measurement_reflns_used     4629
_cell_measurement_theta_min     4.8522
_cell_measurement_theta_max     32.5620
_cell_measurement_temperature     200(2)
_exptl_crystal_description     prism
_exptl_crystal_colour     colorless
_exptl_crystal_size_max     0.57
_exptl_crystal_size_mid     0.34
_exptl_crystal_size_min     0.19
_exptl_crystal_density_diffrn     1.481
_exptl_crystal_density_meas     ?
_exptl_crystal_density_method     'not measured'
_exptl_crystal_F_000     496
_exptl_absorpt_coefficient_mu     0.114
_exptl_absorpt_correction_type     multi-scan
_exptl_absorpt_process_details     '(CrysAlis RED; Oxford Diffraction, 2007)'
_exptl_absorpt_correction_T_min     0.866
_exptl_absorpt_correction_T_max     0.975
_exptl_special_details
;
;
_diffrn_ambient_temperature     200(2)
_diffrn_radiation_type     MoK\a
_diffrn_radiation_wavelength     0.71073
_diffrn_radiation_source     'fine-focus sealed tube'
_diffrn_radiation_monochromator     graphite
_diffrn_measurement_device_type     'Oxford Diffraction Gemini'
_diffrn_measurement_method     '\f and \w'
_diffrn_detector_area_resol_mean     10.5081
_diffrn_reflns_number     10798
_diffrn_reflns_av_R_equivalents     0.0253
_diffrn_reflns_av_sigmaI/netI     0.0588
_diffrn_reflns_theta_min     4.86
_diffrn_reflns_theta_max     32.52
_diffrn_reflns_theta_full     25.00
_diffrn_measured_fraction_theta_max     0.911
_diffrn_measured_fraction_theta_full     0.991
_diffrn_reflns_limit_h_min     -14
_diffrn_reflns_limit_h_max     16
_diffrn_reflns_limit_k_min     -14
_diffrn_reflns_limit_k_max     13
_diffrn_reflns_limit_l_min     -15
_diffrn_reflns_limit_l_max     15
_diffrn_standards_number     ?
_diffrn_standards_interval_count     ?
_diffrn_standards_interval_time     ?
_diffrn_standards_decay_%     2
_refine_special_details
;
;
_reflns_number_total     3496
_reflns_number_gt     2193
_reflns_threshold_expression     I>2\s(I)
_refine_ls_structure_factor_coef     Fsqd
_refine_ls_matrix_type     full
_refine_ls_R_factor_all     0.0617
_refine_ls_R_factor_gt     0.0386
_refine_ls_wR_factor_gt     0.0981
_refine_ls_wR_factor_ref     0.1075
_refine_ls_goodness_of_fit_ref     0.990
_refine_ls_restrained_S_all     0.990
_refine_ls_number_reflns     3496
_refine_ls_number_parameters     154
_refine_ls_number_restraints     0
_refine_ls_hydrogen_treatment     constr
_refine_ls_weighting_scheme     calc
_refine_ls_weighting_details
                 'calc w=1/[\s^2^(Fo^2^)+(0.0607P)^2^] where P=(Fo^2^+2Fc^2^)/3'
_atom_sites_solution_hydrogens     geom
_atom_sites_solution_primary     direct
_atom_sites_solution_secondary     difmap
_refine_ls_shift/su_max     0.000
_refine_ls_shift/su_mean     0.000
_refine_diff_density_max     0.280
_refine_diff_density_min     -0.253
_refine_ls_extinction_method     none
_refine_ls_extinction_coef     ?
loop_
    _atom_type_symbol
    _atom_type_description
    _atom_type_scat_dispersion_real
    _atom_type_scat_dispersion_imag
    _atom_type_scat_source
    'C' 'C' 0.0033 0.0016
                         'International Tables Vol C Tables 4.2.6.8 and 6.1.1.4'
    'H' 'H' 0.0000 0.0000
                         'International Tables Vol C Tables 4.2.6.8 and 6.1.1.4'
    'N' 'N' 0.0061 0.0033
                         'International Tables Vol C Tables 4.2.6.8 and 6.1.1.4'
    'O' 'O' 0.0106 0.0060
                         'International Tables Vol C Tables 4.2.6.8 and 6.1.1.4'
_computing_data_collection     '<i>CrysAlis Pro</i> (Oxford Diffraction, 2007)'
_computing_cell_refinement     '<i>CrysAlis Pro</i> (Oxford Diffraction, 2007)'
_computing_data_reduction     '<i>CrysAlis RED</i> (Oxford Diffraction, 2007)'
_computing_structure_solution     '<i>SHELXS97</i> (Sheldrick, 2008)'
_computing_structure_refinement     '<i>SHELXL97</i> (Sheldrick, 2008)'
_computing_molecular_graphics     '<i>SHELXTL</i> (Sheldrick, 2008)'
_computing_publication_material     '<i>SHELXTL</i> (Sheldrick, 2008)'
loop_
    _atom_site_type_symbol
    _atom_site_label
    _atom_site_fract_x
    _atom_site_fract_y
    _atom_site_fract_z
    _atom_site_U_iso_or_equiv
    _atom_site_adp_type
    _atom_site_calc_flag
    _atom_site_refinement_flags
    _atom_site_occupancy
    _atom_site_disorder_assembly
    _atom_site_disorder_group
    O O1 0.32277(8) 0.13630(8) 0.42230(7) 0.0271(2) Uani d . 1 . .
    O O2 0.04309(9) 0.50429(9) 0.26752(8) 0.0372(2) Uani d . 1 . .
    O O3 0.02024(7) 0.12103(8) 0.39189(7) 0.02458(19) Uani d . 1 . .
    O O4 0.16813(8) 0.16581(9) 0.83857(8) 0.0350(2) Uani d . 1 . .
    N N1 0.18201(8) 0.32243(9) 0.37104(8) 0.0196(2) Uani d . 1 . .
    N N2 0.10433(9) 0.14479(9) 0.61681(8) 0.0222(2) Uani d . 1 . .
    H H2B 0.0683 0.0660 0.6195 0.027 Uiso calc R 1 . .
    C C1 0.25634(10) 0.22276(11) 0.34235(10) 0.0211(2) Uani d . 1 . .
    C C2 0.23146(11) 0.24120(12) 0.19918(11) 0.0258(3) Uani d . 1 . .
    H H2A 0.3154 0.2315 0.1827 0.031 Uiso calc R 1 . .
    C C3 0.09860(12) 0.16602(13) 0.09668(11) 0.0340(3) Uani d . 1 . .
    H H3A 0.1154 0.1076 0.0330 0.041 Uiso calc R 1 . .
    H H3B 0.0487 0.1164 0.1396 0.041 Uiso calc R 1 . .
    C C4 0.03228(13) 0.30239(14) 0.03642(11) 0.0357(3) Uani d . 1 . .
    H H4A -0.0594 0.3172 0.0355 0.043 Uiso calc R 1 . .
    H H4B 0.0281 0.3205 -0.0532 0.043 Uiso calc R 1 . .
    C C5 0.15349(12) 0.37539(12) 0.15340(11) 0.0278(3) Uani d . 1 . .
    H H5A 0.2019 0.4464 0.1259 0.033 Uiso calc R 1 . .
    C C6 0.11702(11) 0.41346(11) 0.26561(10) 0.0240(2) Uani d . 1 . .
    C C7 0.15765(10) 0.31947(11) 0.49000(10) 0.0190(2) Uani d . 1 . .
    H H7A 0.0905 0.3931 0.4805 0.023 Uiso calc R 1 . .
    C C8 0.08854(9) 0.18701(11) 0.49330(10) 0.0188(2) Uani d . 1 . .
    C C9 0.17118(10) 0.21274(12) 0.73885(10) 0.0234(2) Uani d . 1 . .
    C C10 0.24295(11) 0.34041(11) 0.73556(10) 0.0249(2) Uani d . 1 . .
    H H10A 0.3260 0.3520 0.8228 0.030 Uiso calc R 1 . .
    H H10B 0.1799 0.4172 0.7239 0.030 Uiso calc R 1 . .
    C C11 0.28713(10) 0.34228(11) 0.62276(10) 0.0220(2) Uani d . 1 . .
    H H11A 0.3561 0.2704 0.6369 0.026 Uiso calc R 1 . .
    H H11B 0.3300 0.4300 0.6209 0.026 Uiso calc R 1 . .
loop_
    _atom_site_aniso_label
    _atom_site_aniso_U_11
    _atom_site_aniso_U_22
    _atom_site_aniso_U_33
    _atom_site_aniso_U_12
    _atom_site_aniso_U_13
    _atom_site_aniso_U_23
    O1 0.0272(4) 0.0236(4) 0.0302(4) 0.0056(3) 0.0125(3) 0.0028(3)
    O2 0.0488(5) 0.0302(5) 0.0331(4) 0.0158(4) 0.0185(4) 0.0085(4)
    O3 0.0235(4) 0.0233(4) 0.0256(4) -0.0044(3) 0.0096(3) -0.0028(3)
    O4 0.0448(5) 0.0383(5) 0.0276(4) -0.0018(4) 0.0211(4) 0.0041(4)
    N1 0.0226(4) 0.0176(5) 0.0209(4) 0.0009(3) 0.0117(3) 0.0022(4)
    N2 0.0252(4) 0.0186(5) 0.0252(4) -0.0048(3) 0.0134(4) 0.0012(4)
    C1 0.0196(5) 0.0198(5) 0.0263(5) -0.0028(4) 0.0124(4) -0.0009(4)
    C2 0.0295(6) 0.0251(6) 0.0279(5) -0.0016(4) 0.0174(5) -0.0016(5)
    C3 0.0441(7) 0.0330(7) 0.0254(6) -0.0064(5) 0.0158(5) -0.0041(5)
    C4 0.0385(7) 0.0436(8) 0.0218(5) 0.0015(6) 0.0103(5) 0.0005(5)
    C5 0.0347(6) 0.0256(6) 0.0255(5) -0.0027(5) 0.0155(5) 0.0034(5)
    C6 0.0265(5) 0.0203(6) 0.0238(5) -0.0007(4) 0.0098(4) 0.0032(4)
    C7 0.0203(5) 0.0170(5) 0.0217(5) 0.0004(4) 0.0110(4) 0.0008(4)
    C8 0.0156(4) 0.0195(5) 0.0224(5) 0.0016(4) 0.0093(4) 0.0013(4)
    C9 0.0226(5) 0.0247(6) 0.0248(5) 0.0025(4) 0.0122(4) 0.0012(5)
    C10 0.0294(5) 0.0217(6) 0.0225(5) -0.0019(4) 0.0105(4) -0.0023(4)
    C11 0.0215(5) 0.0193(5) 0.0248(5) -0.0030(4) 0.0099(4) -0.0014(4)
_geom_special_details
;
All e.s.d.'s (except the e.s.d. in the dihedral angle between two l.s. planes)
are estimated using the full covariance matrix. The cell e.s.d.'s are taken
into account individually in the estimation of e.s.d.'s in distances, angles
and torsion angles; correlations between e.s.d.'s in cell parameters are only
used when they are defined by crystal symmetry. An approximate (isotropic)
treatment of cell e.s.d.'s is used for estimating e.s.d.'s involving l.s.
planes.
;
loop_
    _geom_bond_atom_site_label_1
    _geom_bond_atom_site_label_2
    _geom_bond_site_symmetry_2
    _geom_bond_distance
    _geom_bond_publ_flag
    O1 C1 . 1.2136(13) ?
    O2 C6 . 1.2080(13) ?
    O3 C8 . 1.2253(12) ?
    O4 C9 . 1.2125(13) ?
    N1 C1 . 1.3936(14) ?
    N1 C6 . 1.3959(13) ?
    N1 C7 . 1.4523(13) ?
    N2 C8 . 1.3679(13) ?
    N2 C9 . 1.3933(13) ?
    N2 H2B . 0.8800 ?
    C1 C2 . 1.4984(15) ?
    C2 C5 . 1.5364(17) ?
    C2 C3 . 1.5654(15) ?
    C2 H2A . 1.0000 ?
    C3 C4 . 1.5390(18) ?
    C3 H3A . 0.9900 ?
    C3 H3B . 0.9900 ?
    C4 C5 . 1.5520(16) ?
    C4 H4A . 0.9900 ?
    C4 H4B . 0.9900 ?
    C5 C6 . 1.5069(16) ?
    C5 H5A . 1.0000 ?
    C7 C8 . 1.5191(15) ?
    C7 C11 . 1.5298(13) ?
    C7 H7A . 1.0000 ?
    C9 C10 . 1.4929(16) ?
    C10 C11 . 1.5195(15) ?
    C10 H10A . 0.9900 ?
    C10 H10B . 0.9900 ?
    C11 H11A . 0.9900 ?
    C11 H11B . 0.9900 ?
loop_
    _geom_angle_atom_site_label_1
    _geom_angle_atom_site_label_2
    _geom_angle_atom_site_label_3
    _geom_angle_site_symmetry_1
    _geom_angle_site_symmetry_3
    _geom_angle
    _geom_angle_publ_flag
    C1 N1 C6 . . 113.25(9) ?
    C1 N1 C7 . . 122.88(8) ?
    C6 N1 C7 . . 123.25(9) ?
    C8 N2 C9 . . 127.22(9) ?
    C8 N2 H2B . . 116.4 ?
    C9 N2 H2B . . 116.4 ?
    O1 C1 N1 . . 123.21(9) ?
    O1 C1 C2 . . 129.16(10) ?
    N1 C1 C2 . . 107.57(9) ?
    C1 C2 C5 . . 105.78(9) ?
    C1 C2 C3 . . 112.87(9) ?
    C5 C2 C3 . . 89.18(8) ?
    C1 C2 H2A . . 115.3 ?
    C5 C2 H2A . . 115.3 ?
    C3 C2 H2A . . 115.3 ?
    C4 C3 C2 . . 89.61(9) ?
    C4 C3 H3A . . 113.7 ?
    C2 C3 H3A . . 113.7 ?
    C4 C3 H3B . . 113.7 ?
    C2 C3 H3B . . 113.7 ?
    H3A C3 H3B . . 111.0 ?
    C3 C4 C5 . . 89.58(8) ?
    C3 C4 H4A . . 113.7 ?
    C5 C4 H4A . . 113.7 ?
    C3 C4 H4B . . 113.7 ?
    C5 C4 H4B . . 113.7 ?
    H4A C4 H4B . . 111.0 ?
    C6 C5 C2 . . 104.34(9) ?
    C6 C5 C4 . . 112.24(10) ?
    C2 C5 C4 . . 90.21(9) ?
    C6 C5 H5A . . 115.6 ?
    C2 C5 H5A . . 115.6 ?
    C4 C5 H5A . . 115.6 ?
    O2 C6 N1 . . 123.98(10) ?
    O2 C6 C5 . . 127.86(10) ?
    N1 C6 C5 . . 108.14(9) ?
    N1 C7 C8 . . 108.95(8) ?
    N1 C7 C11 . . 114.71(8) ?
    C8 C7 C11 . . 110.57(8) ?
    N1 C7 H7A . . 107.4 ?
    C8 C7 H7A . . 107.4 ?
    C11 C7 H7A . . 107.4 ?
    O3 C8 N2 . . 120.82(10) ?
    O3 C8 C7 . . 122.84(9) ?
    N2 C8 C7 . . 116.33(9) ?
    O4 C9 N2 . . 119.20(10) ?
    O4 C9 C10 . . 124.80(10) ?
    N2 C9 C10 . . 116.00(9) ?
    C9 C10 C11 . . 112.47(9) ?
    C9 C10 H10A . . 109.1 ?
    C11 C10 H10A . . 109.1 ?
    C9 C10 H10B . . 109.1 ?
    C11 C10 H10B . . 109.1 ?
    H10A C10 H10B . . 107.8 ?
    C10 C11 C7 . . 107.91(9) ?
    C10 C11 H11A . . 110.1 ?
    C7 C11 H11A . . 110.1 ?
    C10 C11 H11B . . 110.1 ?
    C7 C11 H11B . . 110.1 ?
    H11A C11 H11B . . 108.4 ?
loop_
    _geom_torsion_atom_site_label_1
    _geom_torsion_atom_site_label_2
    _geom_torsion_atom_site_label_3
    _geom_torsion_atom_site_label_4
    _geom_torsion_site_symmetry_1
    _geom_torsion_site_symmetry_2
    _geom_torsion_site_symmetry_3
    _geom_torsion_site_symmetry_4
    _geom_torsion
    _geom_torsion_publ_flag
    C6 N1 C1 O1 . . . . 178.13(10) ?
    C7 N1 C1 O1 . . . . -10.65(15) ?
    C6 N1 C1 C2 . . . . -4.49(11) ?
    C7 N1 C1 C2 . . . . 166.72(9) ?
    O1 C1 C2 C5 . . . . -174.12(11) ?
    N1 C1 C2 C5 . . . . 8.72(11) ?
    O1 C1 C2 C3 . . . . 89.96(14) ?
    N1 C1 C2 C3 . . . . -87.20(11) ?
    C1 C2 C3 C4 . . . . 115.83(10) ?
    C5 C2 C3 C4 . . . . 9.02(9) ?
    C2 C3 C4 C5 . . . . -8.93(9) ?
    C1 C2 C5 C6 . . . . -9.47(11) ?
    C3 C2 C5 C6 . . . . 104.11(9) ?
    C1 C2 C5 C4 . . . . -122.52(9) ?
    C3 C2 C5 C4 . . . . -8.94(9) ?
    C3 C4 C5 C6 . . . . -96.51(11) ?
    C3 C4 C5 C2 . . . . 9.10(9) ?
    C1 N1 C6 O2 . . . . 177.01(10) ?
    C7 N1 C6 O2 . . . . 5.83(16) ?
    C1 N1 C6 C5 . . . . -1.83(11) ?
    C7 N1 C6 C5 . . . . -173.01(9) ?
    C2 C5 C6 O2 . . . . -171.68(11) ?
    C4 C5 C6 O2 . . . . -75.45(15) ?
    C2 C5 C6 N1 . . . . 7.10(11) ?
    C4 C5 C6 N1 . . . . 103.32(11) ?
    C1 N1 C7 C8 . . . . -55.34(12) ?
    C6 N1 C7 C8 . . . . 115.01(10) ?
    C1 N1 C7 C11 . . . . 69.19(12) ?
    C6 N1 C7 C11 . . . . -120.47(10) ?
    C9 N2 C8 O3 . . . . -175.72(9) ?
    C9 N2 C8 C7 . . . . 3.25(15) ?
    N1 C7 C8 O3 . . . . -24.63(13) ?
    C11 C7 C8 O3 . . . . -151.56(9) ?
    N1 C7 C8 N2 . . . . 156.42(9) ?
    C11 C7 C8 N2 . . . . 29.49(12) ?
    C8 N2 C9 O4 . . . . 174.97(10) ?
    C8 N2 C9 C10 . . . . -5.28(15) ?
    O4 C9 C10 C11 . . . . 153.52(11) ?
    N2 C9 C10 C11 . . . . -26.21(13) ?
    C9 C10 C11 C7 . . . . 56.95(12) ?
    N1 C7 C11 C10 . . . . 178.27(9) ?
    C8 C7 C11 C10 . . . . -58.05(11) ?
loop_
    _geom_hbond_atom_site_label_D
    _geom_hbond_atom_site_label_H
    _geom_hbond_atom_site_label_A
    _geom_hbond_site_symmetry_A
    _geom_hbond_distance_DH
    _geom_hbond_distance_HA
    _geom_hbond_distance_DA
    _geom_hbond_angle_DHA
    N2 H2B O3 3_556 0.88 2.06 2.9426(12) 174.9
    C5 H5A O4 2_556 1.00 2.52 3.4424(15) 152.6
    C10 H10B O2 3_566 0.99 2.56 3.4228(14) 145.8
    C11 H11B O3 2_556 0.99 2.53 3.5026(13) 166.8
    C11 H11B O1 2_556 0.99 2.53 3.1072(14) 116.6
    C3 H3A O4 1_554 0.99 2.52 3.2577(15) 130.9
