# Supplementary material for: 3-(2,6-Dioxopiperidin-3-yl)-3-aza­bicyclo­[3.2.0]heptane-2,4-dione
Source: Acta Crystallogr Sect E Struct Rep Online. 2009 Jan 28;65(Pt 2):o394–5. doi: 10.1107/S1600536809002839 (PMC2968123; doi:10.1107/S1600536809002839)
Supplement: Supplementary file 2 [file e-65-0o394-Isup2.hkl]

# 
# h,k,l, Fc-squared, Fo-squared, sigma(Fo-squared) and status flag 
# 
data_I
_shelx_title ' eb4 in P2(1)/a' 
_shelx_refln_list_code          4 
_shelx_F_calc_maximum      112.00 
_exptl_crystal_F_000       496.00 
_reflns_d_resolution_high  0.6610 
 
loop_ 
 _symmetry_equiv_pos_as_xyz 
 'x, y, z' 
 '-x+1/2, y+1/2, -z' 
 '-x, -y, -z' 
 'x-1/2, -y-1/2, z' 
 
_cell_length_a    10.7332 
_cell_length_b     9.9358 
_cell_length_c    11.0753 
_cell_angle_alpha  90.000 
_cell_angle_beta  116.201 
_cell_angle_gamma  90.000 
 
_shelx_F_squared_multiplier     1.000 
 
loop_ 
 _refln_index_h 
 _refln_index_k 
 _refln_index_l 
 _refln_F_squared_calc 
 _refln_F_squared_meas 
 _refln_F_squared_sigma 
 _refln_observed_status 
   4   0   0       78.76       71.84      0.96 o 
   6   0   0      439.18      411.07      6.98 o 
   8   0   0        7.75        5.01      3.12 o 
  10   0   0        7.67        7.55      4.71 o 
  12   0   0      186.52      186.05      7.51 o 
  14   0   0      156.89      149.97     13.00 o 
   3   1   0      310.38      340.62      2.43 o 
   4   1   0       50.99       42.76      1.21 o 
   5   1   0      121.89      115.01      1.38 o 
   6   1   0       25.61       23.09      0.91 o 
   7   1   0       14.15       16.47      1.38 o 
   8   1   0      100.12       97.11      1.76 o 
   9   1   0      165.20      169.83      2.80 o 
  10   1   0        6.21        5.93      2.77 o 
  11   1   0       27.10       28.90      4.57 o 
  12   1   0       58.13       55.67      6.10 o 
  13   1   0        3.41        1.04      3.25 o 
  14   1   0      107.62      122.15     10.01 o 
   2   2   0     5549.57     5262.81     86.26 o 
   3   2   0     2211.02     2178.31     27.44 o 
   4   2   0        9.35        9.03      0.82 o 
   5   2   0       23.66       23.11      1.19 o 
   6   2   0        1.67        1.32      0.74 o 
   7   2   0        4.44        6.82      1.47 o 
   8   2   0        0.20        0.30      0.77 o 
   9   2   0       83.70       90.69      2.56 o 
  10   2   0        6.14        5.62      2.96 o 
  11   2   0        7.82        7.27      3.42 o 
  12   2   0      186.39      188.39      6.36 o 
  13   2   0      125.90      135.67      9.22 o 
  14   2   0       22.09       20.34      9.45 o 
   1   3   0     2478.77     2478.38      7.67 o 
   2   3   0       85.63       76.75      1.14 o 
   3   3   0      485.36      563.97      3.42 o 
   4   3   0      539.15      571.52      3.52 o 
   5   3   0      480.78      516.24      2.13 o 
   6   3   0      241.46      285.66      2.27 o 
   7   3   0      155.63      154.65      1.83 o 
   8   3   0        0.08        0.69      0.83 o 
   9   3   0      240.30      248.60      3.90 o 
  10   3   0      138.61      126.84      3.27 o 
  11   3   0       16.34        9.58      4.90 o 
  12   3   0        5.05        0.47      1.60 o 
  13   3   0        2.17        5.27     21.83 o 
  14   3   0        2.99       11.42     18.78 o 
   0   4   0     4737.41     4699.65    184.79 o 
   1   4   0      376.13      361.29      2.86 o 
   2   4   0       26.48       26.98      1.63 o 
   3   4   0      685.39      747.91      3.57 o 
   4   4   0      922.70      976.56      3.56 o 
   5   4   0      167.26      173.38      1.41 o 
   6   4   0      405.30      399.15      2.41 o 
   7   4   0      371.31      374.11      2.06 o 
   8   4   0        1.21        0.16      0.59 o 
   9   4   0       61.44       56.98      3.43 o 
  10   4   0      124.87      130.01      4.01 o 
  11   4   0        0.81       -1.36      2.13 o 
  12   4   0        0.71        0.13      1.20 o 
  13   4   0       44.70       38.44      7.58 o 
   1   5   0      282.38      279.49      2.85 o 
   2   5   0     1047.77     1146.33      7.29 o 
   3   5   0     1872.26     1860.45      8.16 o 
   4   5   0      235.47      244.58      3.03 o 
   5   5   0      426.22      466.33      2.98 o 
   6   5   0      135.50      146.69      1.84 o 
   7   5   0       10.78        5.84      1.52 o 
   8   5   0       36.01       32.22      2.58 o 
   9   5   0       12.55        9.68      3.06 o 
  10   5   0       10.04       11.43      4.77 o 
  11   5   0       62.67       50.01      5.08 o 
  12   5   0       14.38       15.36      6.51 o 
  13   5   0        4.36        9.92     11.44 o 
   0   6   0     3769.00     3912.74    150.40 o 
   1   6   0       30.68       37.76      1.68 o 
   2   6   0        2.65        3.14      2.40 o 
   3   6   0      195.37      203.00      3.02 o 
   4   6   0       75.58       71.32      2.36 o 
   5   6   0       21.16       16.04      1.82 o 
   6   6   0       81.03       74.43      1.97 o 
   7   6   0      273.84      288.94      2.58 o 
   8   6   0      212.04      214.83      3.21 o 
   9   6   0        1.47        2.25      1.94 o 
  10   6   0        6.75        6.29      4.98 o 
  11   6   0      130.04      138.28      5.48 o 
  12   6   0       33.55       32.70      6.65 o 
  13   6   0        5.75        6.13     27.42 o 
   1   7   0       29.44       24.53      1.96 o 
   2   7   0      324.63      335.61      4.70 o 
   3   7   0       45.08       43.16      4.05 o 
   4   7   0      103.60      100.98      2.60 o 
   5   7   0       93.09       81.54      2.50 o 
   6   7   0        6.52        3.48      2.99 o 
   7   7   0        0.03        0.94      0.83 o 
   8   7   0        5.74        4.44      3.08 o 
   9   7   0      314.19      348.35      4.60 o 
  10   7   0      226.25      243.35      5.35 o 
  11   7   0        5.50        4.53      5.91 o 
  12   7   0       14.76       13.89     17.00 o 
   0   8   0       34.72       25.94      3.53 o 
   1   8   0       78.19       79.15      2.42 o 
   2   8   0       35.38       35.09      3.94 o 
   3   8   0     1079.93     1149.63     12.64 o 
   4   8   0      233.02      225.76      3.12 o 
   5   8   0      179.33      186.25      3.83 o 
   6   8   0        2.17        0.15      1.86 o 
   7   8   0        4.63        2.41      2.63 o 
   8   8   0       48.37       53.20      4.48 o 
   9   8   0       32.16       29.15      4.49 o 
  10   8   0        7.15        6.60      5.34 o 
  11   8   0       36.47       41.03      8.06 o 
   1   9   0       58.17       60.12      2.97 o 
   2   9   0      254.50      264.30      5.10 o 
   3   9   0        4.19        5.21      2.62 o 
   4   9   0       39.42       36.65      3.35 o 
   5   9   0       92.82       91.33      3.43 o 
   6   9   0        8.63       13.48      4.48 o 
   7   9   0       56.22       54.52      4.35 o 
   8   9   0       17.28       19.14      5.19 o 
   9   9   0       21.82       27.45      6.38 o 
  10   9   0       79.87       74.92      8.56 o 
   0  10   0        8.40        2.50      5.82 o 
   1  10   0      464.02      478.38      4.92 o 
   2  10   0      340.48      339.12      5.10 o 
   3  10   0      127.81      126.46      4.19 o 
   4  10   0        7.05        5.75      8.49 o 
   5  10   0       14.10       11.45      5.05 o 
   6  10   0       37.32       35.27      6.27 o 
   7  10   0       32.00       37.42      5.47 o 
   8  10   0        8.95       13.20      7.07 o 
   9  10   0       28.09       29.12      7.09 o 
   1  11   0       96.43       90.11      4.96 o 
   2  11   0        2.78        3.79      4.86 o 
   3  11   0        0.02       -1.25      3.46 o 
   4  11   0        0.84       -1.33      2.45 o 
   5  11   0        9.06       10.79      6.29 o 
   6  11   0       16.18       22.20      6.29 o 
   7  11   0       22.83       22.20      6.82 o 
   8  11   0       57.75       49.47      7.62 o 
   0  12   0       79.05       75.59     12.03 o 
   1  12   0      114.88      109.54      7.14 o 
   2  12   0       38.33       35.86      6.90 o 
   3  12   0        5.25        5.58      5.87 o 
   4  12   0        1.49        3.92      5.55 o 
   5  12   0       61.85       67.10      7.12 o 
   6  12   0       62.16       65.82      8.04 o 
   7  12   0        4.99        7.00     13.43 o 
   8  12   0        0.02        1.22      4.78 o 
   1  13   0        1.96        0.93      4.23 o 
   2  13   0       43.03       45.54      9.20 o 
   3  13   0      102.87      111.55      9.31 o 
   4  13   0       42.14       38.21      8.39 o 
   5  13   0        8.46        8.47     11.45 o 
   6  13   0        0.34        0.64      1.43 o 
   0  14   0        1.20        1.33      4.48 o 
   1  14   0        2.28       -1.29      3.98 o 
   2  14   0        0.00       -0.98      3.23 o 
   3  14   0        0.55       -0.96      4.00 o 
   4  14   0        2.00        5.82     24.53 o 
   5  14   0        1.33        1.84     19.15 o 
 -14   0   1        0.41        3.36      7.45 o 
 -12   0   1       64.43       63.15      6.65 o 
 -10   0   1       69.53       66.44      5.27 o 
  -8   0   1       33.54       25.53      1.55 o 
  -6   0   1      119.41      117.47      1.42 o 
  -4   0   1     1507.34     1375.57      4.25 o 
   2   0   1        3.20        2.16      0.45 o 
   4   0   1      627.19      659.55      5.63 o 
   6   0   1      375.15      389.22      5.53 o 
   8   0   1       11.67        6.19      3.95 o 
  10   0   1      427.68      451.43      9.24 o 
  12   0   1       63.10       61.92      7.70 o 
 -14   1   1        2.65        1.25      5.58 o 
 -13   1   1        0.41       -0.09      0.40 o 
 -12   1   1       22.77       23.21      5.77 o 
 -11   1   1        5.91        5.13      3.96 o 
 -10   1   1       44.37       40.54      3.07 o 
  -9   1   1      117.27      121.91      1.80 o 
  -8   1   1       32.27       31.49      1.42 o 
  -7   1   1       28.40       30.74      1.07 o 
  -6   1   1      310.74      317.02      2.28 o 
  -5   1   1      330.94      380.67      2.96 o 
  -4   1   1     1511.73     1465.04      6.59 o 
  -3   1   1     6878.04     6274.39     10.85 o 
   2   1   1       53.33       71.98      0.99 o 
   3   1   1       47.65       46.11      0.84 o 
   4   1   1       15.36       12.78      0.57 o 
   5   1   1       73.76       81.33      1.34 o 
   6   1   1       65.72       68.71      1.29 o 
   7   1   1       42.40       44.38      1.70 o 
   8   1   1       72.87       75.66      2.50 o 
   9   1   1       75.42       65.17      3.11 o 
  10   1   1       15.04       11.65      3.38 o 
  11   1   1        7.15        6.74      4.03 o 
  12   1   1       14.41       10.35      5.75 o 
  13   1   1        1.35        0.40      1.12 o 
  14   1   1       22.59       18.01     16.81 o 
 -14   2   1        0.05       -0.09      3.90 o 
 -13   2   1      105.97      117.53      8.70 o 
 -12   2   1       65.35       67.00      6.31 o 
 -11   2   1        0.57        0.02      0.41 o 
 -10   2   1        0.94       -0.38      1.83 o 
  -9   2   1      143.94      135.25      2.23 o 
  -8   2   1      125.36      126.62      1.60 o 
  -7   2   1        0.71        2.53      1.37 o 
  -6   2   1        0.56        0.52      0.71 o 
  -5   2   1       41.11       35.57      1.09 o 
  -4   2   1       13.12       13.78      0.54 o 
  -3   2   1    12543.38    10415.62     75.80 o 
  -2   2   1       14.44       15.23      1.09 o 
   1   2   1      950.07      902.19      3.41 o 
   2   2   1     3107.62     3035.60     43.71 o 
   3   2   1     2810.67     2780.14     29.10 o 
   4   2   1      310.71      354.47      3.00 o 
   5   2   1      358.09      366.63      3.60 o 
   6   2   1        8.91        7.25      1.52 o 
   7   2   1       49.03       45.53      1.91 o 
   8   2   1      127.66      121.07      2.68 o 
   9   2   1        5.12        4.77      3.71 o 
  10   2   1        9.54        6.72      3.13 o 
  11   2   1       56.72       58.29      4.54 o 
  12   2   1       22.19       23.00      7.84 o 
  13   2   1       14.70       17.01      8.36 o 
 -14   3   1        0.04        3.33     15.41 o 
 -13   3   1        1.57       -1.89      9.86 o 
 -12   3   1        0.09        0.00      0.54 o 
 -11   3   1       45.22       42.03      3.98 o 
 -10   3   1      234.96      241.30      3.56 o 
  -9   3   1       46.40       47.21      2.18 o 
  -8   3   1        7.35        5.12      1.23 o 
  -7   3   1        1.58        0.41      0.45 o 
  -6   3   1      968.42     1057.45      6.43 o 
  -5   3   1     4403.83     4599.08     40.72 o 
  -4   3   1        8.54       11.05      0.71 o 
  -3   3   1     4764.54     4932.79     26.80 o 
  -2   3   1      249.53      253.81      1.53 o 
  -1   3   1      179.32      185.54      2.24 o 
   0   3   1       68.60       76.37      2.23 o 
   1   3   1      497.47      547.00      3.20 o 
   2   3   1     1270.97     1372.93      5.26 o 
   3   3   1     1608.81     1609.37      5.83 o 
   4   3   1     1925.80     2014.69     27.09 o 
   5   3   1     1023.10     1014.42      7.80 o 
   6   3   1      281.98      278.81      1.75 o 
   7   3   1      244.24      248.17      3.88 o 
   8   3   1        4.96        5.18      2.04 o 
   9   3   1      506.33      536.88      9.78 o 
  10   3   1       42.23       38.97      4.16 o 
  11   3   1        0.75       -0.02      0.60 o 
  12   3   1        7.65        7.77      6.71 o 
  13   3   1        6.99        4.24     10.86 o 
 -14   4   1        6.28        7.57     21.00 o 
 -13   4   1        9.59       10.49      9.01 o 
 -12   4   1       10.73        7.02      4.85 o 
 -11   4   1        9.13        5.12      4.43 o 
 -10   4   1       52.65       45.30      3.57 o 
  -9   4   1      193.80      179.91      2.35 o 
  -8   4   1       46.54       38.26      1.92 o 
  -7   4   1      121.06      122.20      1.55 o 
  -6   4   1      311.90      315.05      2.11 o 
  -5   4   1       41.00       33.10      1.04 o 
  -4   4   1      347.48      390.16      4.68 o 
  -3   4   1     2049.90     2223.98      9.46 o 
  -2   4   1       18.24       17.93      0.86 o 
  -1   4   1     1244.39     1363.97      6.44 o 
   0   4   1     1301.64     1365.46      6.57 o 
   1   4   1       10.95       13.65      1.01 o 
   2   4   1        7.18        4.87      1.03 o 
   3   4   1      130.43      126.38      1.83 o 
   4   4   1        2.39        4.37      1.73 o 
   5   4   1     1418.98     1429.50      9.69 o 
   6   4   1        0.70        0.33      0.88 o 
   7   4   1      104.92      111.40      1.56 o 
   8   4   1        1.27        1.08      1.27 o 
   9   4   1      109.70      105.45      3.63 o 
  10   4   1       57.91       55.98      4.28 o 
  11   4   1       44.43       44.52      5.01 o 
  12   4   1        0.39       -1.15      4.11 o 
  13   4   1       10.67       11.94      9.69 o 
 -13   5   1        1.73        4.78      8.86 o 
 -12   5   1        7.60        5.95      5.14 o 
 -11   5   1        6.99        8.66      4.94 o 
 -10   5   1       24.47       19.44      3.96 o 
  -9   5   1        0.02        0.45      1.92 o 
  -8   5   1      270.42      270.53      1.99 o 
  -7   5   1      481.46      492.80      3.00 o 
  -6   5   1      390.85      440.61      2.45 o 
  -5   5   1      110.00      118.19      1.61 o 
  -4   5   1        0.66       -0.03      0.60 o 
  -3   5   1      464.42      521.09      2.77 o 
  -2   5   1      758.10      817.78      4.89 o 
  -1   5   1        0.55        2.08      0.85 o 
   0   5   1      351.25      363.92      2.71 o 
   1   5   1       26.65       29.84      1.21 o 
   2   5   1      978.96      971.31      6.23 o 
   3   5   1        1.95        2.54      1.34 o 
   4   5   1      737.87      801.16      5.92 o 
   5   5   1       71.95       76.39      1.45 o 
   6   5   1      546.58      556.56      2.58 o 
   7   5   1     1479.17     1518.17     12.23 o 
   8   5   1      135.45      147.83      3.02 o 
   9   5   1       40.38       36.80      3.99 o 
  10   5   1        0.64        2.34      6.14 o 
  11   5   1        3.45        2.08      3.40 o 
  12   5   1        0.05       -1.00      2.58 o 
  13   5   1       24.83       23.29      9.44 o 
 -13   6   1        9.63        9.04     16.68 o 
 -12   6   1        2.22        6.42      6.97 o 
 -11   6   1        5.39        3.42      3.95 o 
 -10   6   1       62.01       47.87      4.24 o 
  -9   6   1        0.00        0.51      0.99 o 
  -8   6   1       88.76       78.82      2.64 o 
  -7   6   1      245.15      248.73      3.79 o 
  -6   6   1      140.02      158.31      2.20 o 
  -5   6   1       32.97       24.23      2.56 o 
  -4   6   1      143.49      131.80      2.64 o 
  -3   6   1      153.93      148.14      2.45 o 
  -2   6   1       75.27       79.46      1.61 o 
  -1   6   1      279.39      301.59      2.32 o 
   0   6   1      319.29      338.02      2.92 o 
   1   6   1       99.41      106.95      1.63 o 
   2   6   1      344.07      349.67      3.55 o 
   3   6   1       70.81       67.66      2.20 o 
   4   6   1        1.48        3.33      1.60 o 
   5   6   1      727.16      736.83      4.13 o 
   6   6   1      235.16      231.02      2.20 o 
   7   6   1       65.05       59.06      2.59 o 
   8   6   1        3.15        5.78      3.07 o 
   9   6   1        5.94        2.41      2.68 o 
  10   6   1        1.28        2.23      4.30 o 
  11   6   1        1.25        0.84      2.14 o 
  12   6   1       16.83       17.89      7.53 o 
 -12   7   1        8.45       17.33     12.90 o 
 -11   7   1       55.75       51.67      5.63 o 
 -10   7   1       16.81       13.82      4.30 o 
  -9   7   1      168.60      169.46      3.46 o 
  -8   7   1       81.95       72.31      3.07 o 
  -7   7   1        4.79        5.22      3.11 o 
  -6   7   1        4.45        2.72      2.59 o 
  -5   7   1       19.57       14.79      2.63 o 
  -4   7   1      396.53      374.12      4.44 o 
  -3   7   1      119.24      120.17      2.92 o 
  -2   7   1      398.92      412.80      3.75 o 
  -1   7   1       31.61       22.87      1.86 o 
   0   7   1      891.04      902.66      4.50 o 
   1   7   1        0.01        0.29      0.41 o 
   2   7   1        0.14        0.45      3.30 o 
   3   7   1        0.21       -0.79      0.89 o 
   4   7   1        8.22        8.07      2.98 o 
   5   7   1       77.93       68.89      2.70 o 
   6   7   1       77.54       71.05      2.24 o 
   7   7   1        5.45        2.48      1.84 o 
   8   7   1       41.95       37.85      3.67 o 
   9   7   1       24.72       25.76      4.78 o 
  10   7   1      187.96      216.46      5.62 o 
  11   7   1        0.84       -2.15      3.43 o 
  12   7   1        2.30        5.18     18.77 o 
 -12   8   1        0.30       -4.12     36.92 o 
 -11   8   1        4.62        8.77      9.90 o 
 -10   8   1        8.66        8.39      5.85 o 
  -9   8   1        4.28        6.90      3.91 o 
  -8   8   1       22.73       18.00      4.18 o 
  -7   8   1        0.83        1.26      2.40 o 
  -6   8   1       27.40       15.05      3.58 o 
  -5   8   1      159.51      163.92      3.46 o 
  -4   8   1       36.31       32.07      3.55 o 
  -3   8   1       99.84       99.25      3.68 o 
  -2   8   1      109.97       98.92      2.75 o 
  -1   8   1       66.47       60.93      2.23 o 
   0   8   1       11.93       11.23      2.24 o 
   1   8   1       94.38       95.36      2.41 o 
   2   8   1      162.26      170.32      2.43 o 
   3   8   1        8.72        8.48      3.32 o 
   4   8   1      236.03      241.67      3.22 o 
   5   8   1       16.41       17.42      3.51 o 
   6   8   1       81.14       72.68      3.13 o 
   7   8   1       19.07       20.49      3.83 o 
   8   8   1       92.27       97.46      4.22 o 
   9   8   1        7.99        7.41      5.11 o 
  10   8   1       43.54       48.03      6.01 o 
  11   8   1        4.00        4.20      6.42 o 
 -11   9   1        4.27       11.93     17.06 o 
 -10   9   1       17.80       24.10     11.20 o 
  -9   9   1       36.37       39.19      5.79 o 
  -8   9   1        2.90        0.10      1.38 o 
  -7   9   1      116.57      104.96      3.62 o 
  -6   9   1       71.29       71.53      4.28 o 
  -5   9   1       29.81       31.33      3.81 o 
  -4   9   1      423.78      403.98      5.23 o 
  -3   9   1        0.18        0.69      1.52 o 
  -2   9   1      242.67      228.69      3.32 o 
  -1   9   1       81.12       71.85      3.19 o 
   0   9   1        7.99        7.63      3.40 o 
   1   9   1       53.14       53.44      2.99 o 
   2   9   1       68.78       68.07      3.88 o 
   3   9   1       83.02       92.28      4.61 o 
   4   9   1       38.76       42.81      4.90 o 
   5   9   1        8.05        4.62      3.53 o 
   6   9   1       77.55       72.88      4.02 o 
   7   9   1       92.11       95.57      5.42 o 
   8   9   1        3.02        5.09      4.13 o 
   9   9   1       35.84       37.70      7.55 o 
  10   9   1      111.57      123.46      9.50 o 
 -10  10   1        4.73        4.80      7.65 o 
  -9  10   1       23.73       20.83      7.10 o 
  -8  10   1       13.78       12.21      5.57 o 
  -7  10   1       56.53       58.11      4.84 o 
  -6  10   1        0.92       -1.73      4.62 o 
  -5  10   1       24.26       18.64      6.36 o 
  -4  10   1      110.49      104.70      5.50 o 
  -3  10   1        0.68       -0.21      1.50 o 
  -2  10   1       39.73       32.87      3.90 o 
  -1  10   1      538.64      595.62      5.44 o 
   0  10   1        2.21        2.93      3.18 o 
   1  10   1      198.40      197.33      4.52 o 
   2  10   1       67.53       65.46      5.30 o 
   3  10   1       25.48       25.86      5.79 o 
   4  10   1       31.10       21.61      5.24 o 
   5  10   1       99.48      108.19      5.34 o 
   6  10   1       13.08        8.34      8.37 o 
   7  10   1       88.09      102.67      5.95 o 
   8  10   1       15.51       15.52      6.46 o 
   9  10   1        1.88        4.62      9.13 o 
  10  10   1        0.18        3.42      9.00 o 
  -9  11   1       26.14       30.57     10.54 o 
  -8  11   1        2.78       -0.05      1.03 o 
  -7  11   1       18.49       14.58      9.38 o 
  -6  11   1        6.59        4.26      5.97 o 
  -5  11   1       15.88       12.07      5.58 o 
  -4  11   1       26.46       30.60      5.39 o 
  -3  11   1        2.75        2.23      2.77 o 
  -2  11   1        0.09        0.00      3.50 o 
  -1  11   1       29.77       38.81      4.68 o 
   0  11   1       49.17       46.18      5.83 o 
   1  11   1      190.03      197.48      5.69 o 
   2  11   1       15.76       19.23      5.58 o 
   3  11   1       64.88       65.95      5.58 o 
   4  11   1       39.41       37.83      6.17 o 
   5  11   1       38.15       42.71      6.29 o 
   6  11   1        4.63        3.78      4.25 o 
   7  11   1       59.50       66.12      7.37 o 
   8  11   1       30.49       34.95      8.19 o 
   9  11   1        7.82        8.00     13.24 o 
  -8  12   1        2.53        5.63     14.38 o 
  -7  12   1       18.67       22.97     10.07 o 
  -6  12   1        1.02       -2.42      3.66 o 
  -5  12   1       39.67       41.61      7.38 o 
  -4  12   1        0.18       -0.54      1.42 o 
  -3  12   1        2.27        4.34      3.86 o 
  -2  12   1      102.62      111.71      7.39 o 
  -1  12   1        5.91        9.32      6.16 o 
   0  12   1        0.80        0.43      4.25 o 
   1  12   1       77.62       66.80      7.59 o 
   2  12   1       22.77       21.76      6.67 o 
   3  12   1        5.86        5.82      6.00 o 
   4  12   1       17.54       12.97      6.80 o 
   5  12   1       81.36       94.45      7.85 o 
   6  12   1       15.07       11.51     10.51 o 
   7  12   1        0.17        1.69      8.10 o 
   8  12   1       33.75       34.30     12.06 o 
  -7  13   1        7.28       13.15     10.98 o 
  -6  13   1        2.79        2.83      6.46 o 
  -5  13   1        0.87       -1.47      4.86 o 
  -4  13   1      137.19      140.40      9.75 o 
  -3  13   1       48.47       44.51      9.26 o 
  -2  13   1       18.84       23.19     10.67 o 
  -1  13   1      124.98      151.93     11.34 o 
   0  13   1        3.27        1.34      3.94 o 
   1  13   1        4.36        2.10      7.12 o 
   2  13   1       17.29       17.04      8.44 o 
   3  13   1      248.20      269.45      9.08 o 
   4  13   1        0.56        0.58      1.45 o 
   5  13   1       11.48       14.77      8.41 o 
   6  13   1        1.17       -4.11      9.29 o 
  -5  14   1        0.54        2.27     88.62 o 
  -4  14   1       14.49       13.87     13.52 o 
  -3  14   1        8.65       14.96     14.74 o 
  -2  14   1       15.70       17.76     15.90 o 
  -1  14   1       60.37       61.13     12.50 o 
   0  14   1        0.00       -3.03      6.39 o 
   1  14   1       19.20       25.47      9.99 o 
   2  14   1       47.86       52.15     12.49 o 
   3  14   1        1.74        4.78      9.63 o 
   4  14   1       39.52       51.14     20.35 o 
 -14   0   2       59.59       63.06      9.50 o 
 -12   0   2        3.12       -0.03      3.32 o 
 -10   0   2      125.62      120.80      4.73 o 
  -8   0   2      688.09      750.96      5.15 o 
  -6   0   2      392.97      420.17      3.24 o 
  -4   0   2       32.81       46.07      0.83 o 
   2   0   2     1033.47     1055.64      4.31 o 
   4   0   2      973.68     1046.54      4.56 o 
   6   0   2      593.94      600.32      5.85 o 
   8   0   2        3.98        2.19      2.26 o 
  10   0   2       87.51       86.72      5.93 o 
  12   0   2       23.84       24.94      9.88 o 
 -14   1   2       12.03       11.55     13.68 o 
 -13   1   2       11.49       11.14      8.43 o 
 -12   1   2      128.08      127.08      5.31 o 
 -11   1   2        5.35        5.18      4.20 o 
 -10   1   2       20.56       20.70      2.91 o 
  -9   1   2        1.98        0.73      0.66 o 
  -8   1   2      118.70      121.42      1.70 o 
  -7   1   2      733.65      694.38      6.10 o 
  -6   1   2     1101.63     1072.15      6.50 o 
  -5   1   2      121.21      118.07      0.80 o 
  -4   1   2     4600.21     4369.38     12.33 o 
  -3   1   2     2865.05     2677.07     34.60 o 
  -2   1   2      316.25      359.21      3.15 o 
   1   1   2     2938.52     2886.15     36.72 o 
   2   1   2      118.11      112.57      0.95 o 
   3   1   2       35.15       34.88      0.60 o 
   4   1   2      429.05      478.16      2.97 o 
   5   1   2      240.17      246.54      2.71 o 
   6   1   2      724.17      751.14      5.40 o 
   7   1   2      111.37      113.86      2.27 o 
   8   1   2       31.14       27.36      2.81 o 
   9   1   2      165.36      163.85      3.46 o 
  10   1   2       21.12       20.79      3.95 o 
  11   1   2       13.47       11.05      4.62 o 
  12   1   2       29.53       23.92      6.85 o 
  13   1   2        1.38        1.01      3.61 o 
 -15   2   2        0.07        1.45      4.44 o 
 -14   2   2       23.18       24.06     22.34 o 
 -13   2   2       78.12       80.22      7.95 o 
 -12   2   2       54.19       47.38      4.90 o 
 -11   2   2        5.46        8.26      3.39 o 
 -10   2   2      116.29      109.19      2.28 o 
  -9   2   2      155.75      148.69      1.77 o 
  -8   2   2      130.02      136.64      1.68 o 
  -7   2   2       30.16       28.52      1.27 o 
  -6   2   2        1.48        0.80      0.74 o 
  -5   2   2      497.06      496.87      3.52 o 
  -4   2   2      105.98      108.57      1.09 o 
  -3   2   2     3165.10     2980.32     21.49 o 
  -2   2   2     4720.19     4203.52     15.09 o 
  -1   2   2      333.09      363.00      3.82 o 
   0   2   2      618.05      636.65      3.11 o 
   1   2   2      879.14      881.28      7.35 o 
   2   2   2     3640.66     3612.24     36.48 o 
   3   2   2      832.76      903.63      5.59 o 
   4   2   2      875.29      952.59      5.53 o 
   5   2   2       37.14       32.02      1.12 o 
   6   2   2        0.66        0.21      0.20 o 
   7   2   2      993.47     1019.53      7.06 o 
   8   2   2        0.02       -0.37      0.73 o 
   9   2   2       12.39       12.14      3.51 o 
  10   2   2       10.50       10.24      4.51 o 
  11   2   2       75.29       82.56      5.10 o 
  12   2   2        4.22        0.28     13.61 o 
  13   2   2        1.73       -0.93      1.47 o 
 -13   3   2       15.00       15.22     16.46 o 
 -12   3   2       25.54       22.51      5.86 o 
 -11   3   2       43.65       40.53      3.17 o 
 -10   3   2        5.58        4.58      2.33 o 
  -9   3   2       65.79       56.34      2.14 o 
  -8   3   2       11.04       14.08      2.02 o 
  -7   3   2     1160.67     1140.07      6.20 o 
  -6   3   2      507.99      546.21      2.29 o 
  -5   3   2     1206.12     1295.92      3.92 o 
  -4   3   2      128.02      140.06      1.42 o 
  -3   3   2     1433.91     1441.72      2.88 o 
  -2   3   2        2.82        1.39      0.79 o 
  -1   3   2     3389.93     3328.85     13.09 o 
   0   3   2        1.15        1.69      0.92 o 
   1   3   2       74.18       90.79      1.18 o 
   2   3   2      982.45     1053.67      2.74 o 
   3   3   2      159.55      175.82      1.40 o 
   4   3   2      188.70      222.89      1.99 o 
   5   3   2      266.60      250.09      2.99 o 
   6   3   2        8.88        6.15      1.62 o 
   7   3   2       37.47       35.08      2.09 o 
   8   3   2        2.71        3.65      2.25 o 
   9   3   2      615.38      651.63      9.31 o 
  10   3   2       23.49       21.61      5.18 o 
  11   3   2        0.16        3.10     29.85 o 
  12   3   2        0.03        0.01      4.36 o 
  13   3   2        0.17        6.51     17.42 o 
 -14   4   2       26.32       30.58     18.64 o 
 -13   4   2        1.59        3.04      7.63 o 
 -12   4   2       19.47       17.25      4.78 o 
 -11   4   2       13.72       12.92      3.47 o 
 -10   4   2      159.48      152.08      2.75 o 
  -9   4   2      296.25      293.63      2.78 o 
  -8   4   2       74.03       83.43      2.13 o 
  -7   4   2       46.95       55.10      1.53 o 
  -6   4   2      353.70      389.28      2.16 o 
  -5   4   2      260.04      280.59      3.09 o 
  -4   4   2      194.02      229.11      3.18 o 
  -3   4   2      347.06      379.93      1.91 o 
  -2   4   2      852.40      908.97      4.93 o 
  -1   4   2      867.45      978.72      5.39 o 
   0   4   2     1233.59     1299.02     27.44 o 
   1   4   2       15.12       10.21      1.28 o 
   2   4   2      211.64      250.17      2.87 o 
   3   4   2      205.19      226.31      2.26 o 
   4   4   2       62.00       78.58      1.42 o 
   5   4   2      381.81      403.28      2.61 o 
   6   4   2      393.90      370.90      5.87 o 
   7   4   2      445.93      442.41      4.03 o 
   8   4   2       36.90       29.40      2.92 o 
   9   4   2       21.85       25.13      4.12 o 
  10   4   2       47.22       49.84      5.05 o 
  11   4   2        6.41        6.98      5.65 o 
  12   4   2        0.27       -0.89      2.25 o 
 -13   5   2       12.97       10.61     10.32 o 
 -12   5   2       34.13       30.77      9.16 o 
 -11   5   2       18.10       15.59      3.89 o 
 -10   5   2        0.00        0.23      0.86 o 
  -9   5   2        1.38        3.70      3.01 o 
  -8   5   2      358.69      415.27      2.96 o 
  -7   5   2        0.30        0.53      1.19 o 
  -6   5   2      767.57      829.48      4.17 o 
  -5   5   2      239.69      268.87      3.36 o 
  -4   5   2      289.16      307.53      3.51 o 
  -3   5   2      825.94      962.87      6.22 o 
  -2   5   2        1.79        0.91      0.44 o 
  -1   5   2       13.90       12.26      1.84 o 
   0   5   2      112.48       95.73      2.47 o 
   1   5   2      172.79      190.63      2.71 o 
   2   5   2       74.01       68.11      1.90 o 
   3   5   2      128.33      122.53      2.52 o 
   4   5   2        0.10        0.73      1.07 o 
   5   5   2        1.15        0.65      1.19 o 
   6   5   2      805.59      838.29      6.72 o 
   7   5   2      720.38      771.89      6.17 o 
   8   5   2       57.42       48.66      3.45 o 
   9   5   2       22.43       19.33      4.32 o 
  10   5   2       17.42       22.36      5.00 o 
  11   5   2        1.08        0.60      5.95 o 
  12   5   2        5.88        8.09      7.82 o 
 -13   6   2       72.68       72.14     12.18 o 
 -12   6   2       55.96       67.06     11.00 o 
 -11   6   2       54.00       49.99      4.20 o 
 -10   6   2       42.36       42.82      3.60 o 
  -9   6   2       41.20       42.58      3.06 o 
  -8   6   2        0.74        0.14      0.96 o 
  -7   6   2      472.47      473.95      3.33 o 
  -6   6   2      349.84      360.15      3.64 o 
  -5   6   2       44.34       36.22      2.14 o 
  -4   6   2       39.45       36.30      2.02 o 
  -3   6   2        7.31        5.94      1.47 o 
  -2   6   2       94.93       85.47      1.47 o 
  -1   6   2      909.17     1003.38      6.64 o 
   0   6   2      205.41      233.38      3.29 o 
   1   6   2      382.69      394.00      2.83 o 
   2   6   2        7.36       11.17      2.42 o 
   3   6   2      134.78      133.58      3.34 o 
   4   6   2     1278.15     1237.21      9.23 o 
   5   6   2      155.12      158.24      3.44 o 
   6   6   2      159.93      142.02      3.19 o 
   7   6   2       10.80        8.42      3.48 o 
   8   6   2       14.02       15.42      3.48 o 
   9   6   2       63.86       71.75      4.97 o 
  10   6   2        7.68        7.90      5.97 o 
  11   6   2        2.42        0.09      1.43 o 
  12   6   2        0.77        1.15      5.36 o 
 -13   7   2        8.92        4.41     24.15 o 
 -12   7   2        5.09        5.07     13.75 o 
 -11   7   2       10.72        8.07      7.22 o 
 -10   7   2       37.39       39.07      3.92 o 
  -9   7   2       10.49        9.10      3.85 o 
  -8   7   2       75.54       73.53      3.21 o 
  -7   7   2      331.40      316.95      3.29 o 
  -6   7   2       88.70       84.18      3.20 o 
  -5   7   2      338.19      303.13      3.18 o 
  -4   7   2       78.68       74.91      2.36 o 
  -3   7   2      489.33      504.09      5.15 o 
  -2   7   2        1.35        3.90      1.50 o 
  -1   7   2        0.83        0.10      0.66 o 
   0   7   2        0.68        2.02      1.85 o 
   1   7   2      307.29      315.88      2.63 o 
   2   7   2     1070.92     1107.88      8.63 o 
   3   7   2        0.41        1.97      2.26 o 
   4   7   2      188.07      191.90      4.01 o 
   5   7   2        0.68       -0.88      0.93 o 
   6   7   2      124.00      108.56      3.20 o 
   7   7   2      186.92      192.50      3.78 o 
   8   7   2        8.72        7.51      3.47 o 
   9   7   2       21.92       16.29      5.55 o 
  10   7   2        4.58        5.98      5.42 o 
  11   7   2       10.43       12.87      7.91 o 
 -12   8   2        5.62        9.58     14.89 o 
 -11   8   2       79.33       68.70     11.91 o 
 -10   8   2       11.29       12.04      8.80 o 
  -9   8   2        6.48        8.47      2.83 o 
  -8   8   2        0.04       -0.01      0.89 o 
  -7   8   2       14.36        8.01      3.63 o 
  -6   8   2        3.27        3.49      2.46 o 
  -5   8   2       92.60       95.25      4.35 o 
  -4   8   2      631.04      671.70      6.00 o 
  -3   8   2       83.22       75.40      2.93 o 
  -2   8   2       77.51       72.47      2.12 o 
  -1   8   2        0.01        1.11      1.32 o 
   0   8   2      299.13      311.77      3.11 o 
   1   8   2      338.92      340.55      5.76 o 
   2   8   2      547.42      529.90      6.56 o 
   3   8   2      237.49      239.32      6.44 o 
   4   8   2      301.15      278.27      4.86 o 
   5   8   2       39.75       42.04      5.17 o 
   6   8   2       63.89       68.84      3.44 o 
   7   8   2       14.45       15.51      4.13 o 
   8   8   2        2.85        2.11      3.67 o 
   9   8   2       25.49       29.80      5.94 o 
  10   8   2       89.73       94.58      7.46 o 
  11   8   2        0.59       -3.75     19.06 o 
 -11   9   2       14.93       14.92     16.27 o 
 -10   9   2        0.11        0.66      3.63 o 
  -9   9   2       52.36       57.61      5.19 o 
  -8   9   2       10.09       13.53      4.54 o 
  -7   9   2       57.14       48.62      4.76 o 
  -6   9   2        4.70        5.87      3.54 o 
  -5   9   2        0.13        2.27      2.30 o 
  -4   9   2      113.48      105.07      4.31 o 
  -3   9   2       15.45       18.74      3.56 o 
  -2   9   2        7.72        7.96      3.17 o 
  -1   9   2        0.22        1.01      2.55 o 
   0   9   2       72.87       59.24      2.96 o 
   1   9   2      111.27      109.89      4.46 o 
   2   9   2      129.41      116.70      5.08 o 
   3   9   2       72.74       64.26      4.79 o 
   4   9   2       12.83        8.75      5.03 o 
   5   9   2        8.90        7.72      5.06 o 
   6   9   2      136.20      149.88      4.06 o 
   7   9   2       20.63       21.06      5.01 o 
   8   9   2        4.28        6.59      6.53 o 
   9   9   2        0.26       -1.28      3.56 o 
  10   9   2        9.39       16.16      9.04 o 
 -10  10   2        0.01        7.24     11.04 o 
  -9  10   2        3.01        0.04      0.38 o 
  -8  10   2       17.71       12.88      5.97 o 
  -7  10   2      190.34      216.60      6.43 o 
  -6  10   2        5.62        5.09      4.34 o 
  -5  10   2       45.46       45.09      5.17 o 
  -4  10   2        3.33        6.85      6.59 o 
  -3  10   2        1.47       -0.03      1.94 o 
  -2  10   2      146.42      137.80      4.72 o 
  -1  10   2        9.86       11.80      4.84 o 
   0  10   2        1.45       -0.55      1.80 o 
   1  10   2      180.58      173.87      8.59 o 
   2  10   2        7.71        7.11      4.47 o 
   3  10   2        6.09        6.20      8.08 o 
   4  10   2      101.60      113.63      5.87 o 
   5  10   2      141.58      150.96      5.66 o 
   6  10   2       99.77      104.15      5.56 o 
   7  10   2       54.38       57.56      6.30 o 
   8  10   2        4.58        0.70      1.72 o 
   9  10   2        3.97        0.12      0.98 o 
  -9  11   2       12.50       10.03     12.19 o 
  -8  11   2        1.01        2.42      6.87 o 
  -7  11   2        3.29        3.90      6.89 o 
  -6  11   2       22.14       15.38      6.41 o 
  -5  11   2       21.19       32.35      6.33 o 
  -4  11   2      133.96      157.60      5.85 o 
  -3  11   2       30.67       24.34      5.76 o 
  -2  11   2        4.61        4.13      3.93 o 
  -1  11   2      297.41      318.28      9.61 o 
   0  11   2       66.70       57.43      7.72 o 
   1  11   2        6.66        5.86      5.91 o 
   2  11   2        3.35        0.38      2.10 o 
   3  11   2       17.91       15.61      6.46 o 
   4  11   2        9.55        7.08      8.35 o 
   5  11   2        4.92        7.87      5.34 o 
   6  11   2      106.11      118.88      6.54 o 
   7  11   2      104.50      123.94      7.49 o 
   8  11   2       40.45       38.22     12.03 o 
  -9  12   2        4.09        2.81     10.78 o 
  -8  12   2       36.18       33.73     12.40 o 
  -7  12   2       61.58       69.91     10.38 o 
  -6  12   2        7.09        3.35      3.62 o 
  -5  12   2        2.17        1.44      3.24 o 
  -4  12   2       38.25       38.48      7.21 o 
  -3  12   2        0.35        6.12      7.40 o 
  -2  12   2       93.82      102.59      9.28 o 
  -1  12   2       30.53       25.25      8.01 o 
   0  12   2       63.36       52.99      8.77 o 
   1  12   2       33.71       42.57      7.19 o 
   2  12   2       41.98       38.16      7.27 o 
   3  12   2        2.10        3.06      3.08 o 
   4  12   2      265.28      300.70      7.29 o 
   5  12   2       18.90       14.74      7.14 o 
   6  12   2       34.56       35.68      8.36 o 
   7  12   2        6.08       11.45     13.79 o 
  -7  13   2        2.14        4.27     11.56 o 
  -6  13   2       20.80       23.24      8.20 o 
  -5  13   2        0.55        1.06      2.51 o 
  -4  13   2      103.20      107.41     10.98 o 
  -3  13   2      113.44      116.85     11.86 o 
  -2  13   2       26.79       30.19     13.22 o 
  -1  13   2        0.00       -0.31      0.96 o 
   0  13   2        0.08       -0.78      2.00 o 
   1  13   2       23.32       21.40     11.09 o 
   2  13   2       22.92       29.50      8.89 o 
   3  13   2       69.77       80.28      8.52 o 
   4  13   2       16.61       17.00      9.89 o 
   5  13   2        1.09       -3.29    171.67 o 
  -4  14   2        1.38        2.33     19.04 o 
  -3  14   2        0.07        0.18      0.62 o 
  -2  14   2       26.74       22.84     17.78 o 
  -1  14   2       28.48       32.53     14.13 o 
   0  14   2       56.06       71.72     18.26 o 
   1  14   2       24.93       24.80     15.63 o 
   2  14   2       68.83       58.11     14.65 o 
   3  14   2        0.02        0.53      8.49 o 
 -14   0   3        1.44        2.69     70.29 o 
 -12   0   3       79.05       82.95     10.03 o 
 -10   0   3       32.63       19.01      6.34 o 
  -8   0   3      273.22      294.66      3.64 o 
  -6   0   3        1.68        2.45      1.42 o 
  -4   0   3      963.68     1084.33      4.84 o 
  -2   0   3      793.14      895.83     17.80 o 
   0   0   3       51.45       49.49      1.07 o 
   2   0   3      332.83      349.79      2.51 o 
   4   0   3     1918.45     2052.75     10.99 o 
   6   0   3      374.59      393.65      5.27 o 
   8   0   3        0.05       -0.09      0.53 o 
  10   0   3       13.38       12.16      7.27 o 
  12   0   3       57.37       66.98     12.07 o 
 -15   1   3        0.52       -2.80     18.73 o 
 -14   1   3        1.97        2.72      7.04 o 
 -13   1   3        9.68       10.73      6.00 o 
 -12   1   3        1.23        4.72      4.90 o 
 -11   1   3       25.54       25.19      3.60 o 
 -10   1   3       83.05       86.00      2.26 o 
  -9   1   3       51.61       47.53      1.27 o 
  -8   1   3      345.93      366.53      1.96 o 
  -7   1   3      669.17      682.04      2.55 o 
  -6   1   3      569.92      575.33      2.53 o 
  -5   1   3       80.14       92.05      0.90 o 
  -4   1   3      213.79      241.81      1.94 o 
  -3   1   3      523.84      521.79     13.99 o 
  -2   1   3     1093.28     1107.38     47.77 o 
  -1   1   3      283.40      307.46      1.88 o 
   0   1   3     4161.30     3716.30     15.83 o 
   1   1   3      366.51      429.04      3.03 o 
   2   1   3      674.39      696.44      4.76 o 
   3   1   3      545.50      565.91      2.62 o 
   4   1   3      478.67      503.85      2.63 o 
   5   1   3       13.63        9.64      1.02 o 
   6   1   3      429.50      457.76      2.21 o 
   7   1   3       25.72       21.34      2.54 o 
   8   1   3        2.45        2.18      2.92 o 
   9   1   3        0.02        0.73      2.88 o 
  10   1   3        5.95        0.84      1.76 o 
  11   1   3       42.14       40.80      6.59 o 
  12   1   3      271.85      301.88      8.73 o 
 -15   2   3        0.00        0.41      4.87 o 
 -14   2   3       24.29       25.25     15.23 o 
 -13   2   3        0.61        1.69     72.73 o 
 -12   2   3        2.90        0.67      2.58 o 
 -11   2   3        4.70        4.26      2.91 o 
 -10   2   3        7.43        3.89      1.84 o 
  -9   2   3       24.70       23.41      1.78 o 
  -8   2   3      190.01      206.68      2.62 o 
  -7   2   3      480.00      471.61      2.83 o 
  -6   2   3       75.00       71.14      1.64 o 
  -5   2   3      270.77      270.69      2.07 o 
  -4   2   3      962.22      953.41      4.59 o 
  -3   2   3     1424.44     1405.94      4.93 o 
  -2   2   3     1041.98     1050.95      4.08 o 
  -1   2   3      413.53      429.24      3.92 o 
   0   2   3      129.31      134.37      1.27 o 
   1   2   3      130.96      139.52      1.46 o 
   2   2   3     1038.06     1075.00      3.44 o 
   3   2   3     1864.17     1914.85     25.54 o 
   4   2   3       76.59       89.76      1.69 o 
   5   2   3      285.66      288.62      1.76 o 
   6   2   3       59.88       61.06      1.31 o 
   7   2   3       46.65       43.30      2.47 o 
   8   2   3       11.93       12.04      2.95 o 
   9   2   3      204.33      216.05      4.10 o 
  10   2   3        0.60       -0.68      1.51 o 
  11   2   3       11.40       10.89      6.42 o 
  12   2   3       17.21       18.73      7.91 o 
 -14   3   3        2.77        5.77     11.18 o 
 -13   3   3        3.37        1.84     66.50 o 
 -12   3   3        5.64        7.14      5.54 o 
 -11   3   3       18.16       19.13      3.51 o 
 -10   3   3       85.48       85.61      2.31 o 
  -9   3   3       37.68       30.12      2.08 o 
  -8   3   3       74.27       76.67      1.85 o 
  -7   3   3      260.11      269.88      3.01 o 
  -6   3   3       61.37       48.31      0.98 o 
  -5   3   3      435.92      470.99      2.16 o 
  -4   3   3      351.85      395.16      2.40 o 
  -3   3   3        0.11        0.16      0.23 o 
  -2   3   3       29.13       27.11      1.18 o 
  -1   3   3       11.50       12.86      2.81 o 
   0   3   3        8.66       14.26      0.95 o 
   1   3   3       18.98       13.46      0.83 o 
   2   3   3       15.40       12.80      1.05 o 
   3   3   3       37.26       39.95      1.28 o 
   4   3   3      436.89      440.14      2.74 o 
   5   3   3      117.65      117.03      1.64 o 
   6   3   3       11.91       10.44      1.96 o 
   7   3   3        9.09        6.18      2.51 o 
   8   3   3       71.71       63.68      3.48 o 
   9   3   3       52.93       54.96      4.83 o 
  10   3   3        5.73        6.43      5.17 o 
  11   3   3       53.10       50.49      6.87 o 
  12   3   3        0.71        1.62      5.46 o 
 -14   4   3       22.48       25.79     20.37 o 
 -13   4   3       26.11       21.03      9.35 o 
 -12   4   3      143.01      139.54      7.03 o 
 -11   4   3       69.73       58.69      2.95 o 
 -10   4   3      709.45      735.91      6.61 o 
  -9   4   3      295.70      296.48      3.29 o 
  -8   4   3       56.24       52.30      2.00 o 
  -7   4   3      116.38      126.46      2.96 o 
  -6   4   3      141.93      155.28      2.26 o 
  -5   4   3       27.64       28.59      1.85 o 
  -4   4   3     1289.99     1339.91      7.31 o 
  -3   4   3      282.69      280.59      2.84 o 
  -2   4   3       21.50       20.67      2.65 o 
  -1   4   3       68.30       58.18      3.31 o 
   0   4   3       55.90       56.51      2.21 o 
   1   4   3      830.15      906.31      4.25 o 
   2   4   3       96.02       95.18      1.50 o 
   3   4   3        4.49        6.68      1.20 o 
   4   4   3       48.92       59.76      1.65 o 
   5   4   3      154.62      148.59      1.89 o 
   6   4   3      507.42      499.17      4.39 o 
   7   4   3       40.67       46.74      2.97 o 
   8   4   3        3.78        4.11      4.20 o 
   9   4   3       11.94       14.71      5.30 o 
  10   4   3        1.14       -0.12      1.89 o 
  11   4   3        0.99       -0.95      3.26 o 
  12   4   3        0.08       -0.59      9.21 o 
 -14   5   3       10.52       10.70     20.17 o 
 -13   5   3        8.25        7.46     14.40 o 
 -12   5   3       11.58       14.49      7.11 o 
 -11   5   3       80.62       74.15      4.35 o 
 -10   5   3      114.44       99.19      3.06 o 
  -9   5   3       25.74       20.39      2.70 o 
  -8   5   3      122.18      109.14      2.03 o 
  -7   5   3       13.81       12.14      1.71 o 
  -6   5   3        5.95        8.07      2.28 o 
  -5   5   3        0.45        0.00      0.49 o 
  -4   5   3        9.20        2.80      1.20 o 
  -3   5   3       24.04       18.26      3.00 o 
  -2   5   3       23.46       15.81      4.15 o 
  -1   5   3     1206.29     1290.07     10.88 o 
   0   5   3      985.05     1071.73     13.87 o 
   1   5   3      431.60      440.15      3.96 o 
   2   5   3      268.50      272.72      3.68 o 
   3   5   3       48.94       48.93      2.82 o 
   4   5   3      159.11      157.26      2.13 o 
   5   5   3       22.81       24.30      2.08 o 
   6   5   3       85.92       73.70      2.87 o 
   7   5   3       21.71       20.96      3.11 o 
   8   5   3        2.26        0.50      1.48 o 
   9   5   3        9.08        4.82      8.40 o 
  10   5   3        2.89        0.23      1.53 o 
  11   5   3        4.08        5.29      6.72 o 
  12   5   3       38.19       39.99     23.34 o 
 -14   6   3        0.26        3.05    111.82 o 
 -13   6   3        7.92        2.81      8.23 o 
 -12   6   3      107.59      100.04      8.73 o 
 -11   6   3      152.18      155.74      7.00 o 
 -10   6   3      109.61       91.40      3.49 o 
  -9   6   3       38.27       33.47      2.92 o 
  -8   6   3      229.47      190.86      2.80 o 
  -7   6   3        2.00        1.03      0.67 o 
  -6   6   3      132.61      146.83      4.27 o 
  -5   6   3       32.21       24.29      3.84 o 
  -4   6   3       73.80       71.48      2.09 o 
  -3   6   3      103.28       88.29      2.74 o 
  -2   6   3       22.35       23.61      4.24 o 
  -1   6   3        0.65       -0.02      4.31 o 
   0   6   3       12.73       14.60      3.11 o 
   1   6   3       54.20       48.82      3.20 o 
   2   6   3       34.21       29.65      2.54 o 
   3   6   3     1484.88     1518.08      9.22 o 
   4   6   3      506.14      478.89      6.89 o 
   5   6   3        0.31        0.78      1.85 o 
   6   6   3        3.33        1.81      2.68 o 
   7   6   3       22.86       24.57      3.53 o 
   8   6   3       68.78       70.20      4.69 o 
   9   6   3        2.19        1.49      3.69 o 
  10   6   3        0.28        0.51      4.49 o 
  11   6   3        0.06        5.66     13.29 o 
 -13   7   3        1.04       -2.01      8.20 o 
 -12   7   3       11.77       15.21     10.45 o 
 -11   7   3        4.16        2.83      3.60 o 
 -10   7   3       42.92       46.44      6.69 o 
  -9   7   3       94.23       86.12      4.03 o 
  -8   7   3        5.40        4.41      2.43 o 
  -7   7   3      242.60      244.65      3.51 o 
  -6   7   3      227.51      179.10      3.88 o 
  -5   7   3       85.03       95.17      5.01 o 
  -4   7   3       18.51       21.84      2.46 o 
  -3   7   3        0.88       -0.18      0.50 o 
  -2   7   3        4.26        4.80      2.35 o 
  -1   7   3       59.11       56.29      2.66 o 
   0   7   3      120.16      122.08      2.49 o 
   1   7   3       85.38       76.77      2.02 o 
   2   7   3      286.36      302.30      5.19 o 
   3   7   3        1.69        3.00      3.49 o 
   4   7   3       83.13       77.49      2.78 o 
   5   7   3       80.75       75.05      2.55 o 
   6   7   3       20.61       22.80      3.52 o 
   7   7   3      213.54      211.55      4.93 o 
   8   7   3        2.77        0.81      4.64 o 
   9   7   3       40.47       36.59      6.24 o 
  10   7   3        0.08        1.86      3.70 o 
  11   7   3       12.16       14.75      9.34 o 
 -12   8   3        6.04       -0.18      1.68 o 
 -11   8   3       31.89       22.67      8.92 o 
 -10   8   3       64.79       68.42      6.79 o 
  -9   8   3        1.96        2.86      3.15 o 
  -8   8   3        8.56        4.21      2.87 o 
  -7   8   3       11.69        7.47      4.24 o 
  -6   8   3      124.43      114.78      4.08 o 
  -5   8   3       13.98        7.58      4.15 o 
  -4   8   3        1.97        0.98      2.12 o 
  -3   8   3       16.80       16.39      3.14 o 
  -2   8   3       30.63       35.71      3.35 o 
  -1   8   3        0.10       -0.07      0.82 o 
   0   8   3       11.75       15.75      2.73 o 
   1   8   3      514.21      525.95      5.18 o 
   2   8   3      507.28      490.32      5.67 o 
   3   8   3      671.70      671.04      6.51 o 
   4   8   3       94.94       85.37      4.42 o 
   5   8   3       37.97       31.79      2.98 o 
   6   8   3        2.90        2.50      3.58 o 
   7   8   3        0.01        0.21      1.49 o 
   8   8   3        1.24       -0.48      3.25 o 
   9   8   3        0.21        1.34      2.20 o 
  10   8   3       10.09       12.08      8.92 o 
 -11   9   3       24.56       29.54     10.33 o 
 -10   9   3        3.26        5.66      7.48 o 
  -9   9   3        0.02        2.22      4.78 o 
  -8   9   3       15.97       17.81      3.98 o 
  -7   9   3      228.26      237.14      4.72 o 
  -6   9   3      121.05      100.97      4.97 o 
  -5   9   3       16.09        7.80      4.58 o 
  -4   9   3       63.33       48.32      3.51 o 
  -3   9   3       25.86       13.27      4.49 o 
  -2   9   3        0.00       -0.95      1.26 o 
  -1   9   3      225.45      223.71      3.69 o 
   0   9   3        3.26        6.98      2.79 o 
   1   9   3       17.50       10.93      4.87 o 
   2   9   3        8.73        8.70      4.10 o 
   3   9   3       18.54       16.34      4.72 o 
   4   9   3       17.57       11.94      4.34 o 
   5   9   3        9.65        7.65      5.71 o 
   6   9   3        6.58        7.61      5.07 o 
   7   9   3       14.07       13.01      7.03 o 
   8   9   3        0.94       -1.47      2.94 o 
   9   9   3       56.92       54.32      8.70 o 
 -10  10   3      104.75      116.73     10.01 o 
  -9  10   3        4.53        1.84     10.22 o 
  -8  10   3        8.88       15.51      5.82 o 
  -7  10   3        9.83       14.62      5.91 o 
  -6  10   3       18.63       18.03      5.52 o 
  -5  10   3      123.42      112.95      5.58 o 
  -4  10   3        1.73       -0.65      1.67 o 
  -3  10   3        5.00        3.60      5.87 o 
  -2  10   3        8.93        9.65      4.51 o 
  -1  10   3      217.09      229.83      4.88 o 
   0  10   3        2.58        0.39      3.53 o 
   1  10   3      179.55      178.96      4.93 o 
   2  10   3        9.64        5.62      5.40 o 
   3  10   3       25.79       34.65      5.60 o 
   4  10   3       61.29       62.31      6.63 o 
   5  10   3      163.77      185.78      6.91 o 
   6  10   3       29.52       28.63      6.35 o 
   7  10   3        2.69        2.51      8.21 o 
   8  10   3       15.26       14.53     10.54 o 
 -10  11   3        0.69        8.34     10.74 o 
  -9  11   3        6.11        6.90      6.45 o 
  -8  11   3       17.48       13.92     10.82 o 
  -7  11   3      113.23      122.85      7.84 o 
  -6  11   3        4.49        2.02      6.73 o 
  -5  11   3       61.95       75.80      6.46 o 
  -4  11   3       26.41       24.89      7.45 o 
  -3  11   3      152.36      138.67      6.64 o 
  -2  11   3       12.99       10.16      8.06 o 
  -1  11   3      154.58      158.06      7.81 o 
   0  11   3      101.22      103.97      7.76 o 
   1  11   3       45.31       50.02      6.39 o 
   2  11   3        6.21        7.38      4.89 o 
   3  11   3       54.53       55.00      7.38 o 
   4  11   3        4.57        1.63      3.22 o 
   5  11   3        4.04        3.60      7.41 o 
   6  11   3       68.16       80.97      7.05 o 
   7  11   3      104.15      114.85      9.55 o 
  -9  12   3        4.16        3.09    107.80 o 
  -8  12   3       84.48      115.14     10.43 o 
  -7  12   3       38.85       43.60      9.26 o 
  -6  12   3        0.07        1.10      4.37 o 
  -5  12   3        5.61        7.89      6.23 o 
  -4  12   3       81.91       70.08     12.73 o 
  -3  12   3        1.81        2.15     19.07 o 
  -2  12   3        6.25        8.91      7.21 o 
  -1  12   3       22.97       19.62      9.04 o 
   0  12   3        4.79       10.82     12.67 o 
   1  12   3        3.25        3.19      6.82 o 
   2  12   3        0.55       -0.40      5.42 o 
   3  12   3       29.56       28.28      9.44 o 
   4  12   3        8.17        2.02      9.17 o 
   5  12   3       12.81       12.62      7.65 o 
   6  12   3        0.00       -1.57      4.41 o 
  -7  13   3        4.32       18.21     12.44 o 
  -6  13   3       47.64       51.82     16.81 o 
  -5  13   3       44.57       55.72     14.82 o 
  -4  13   3        0.00        0.45      1.36 o 
  -3  13   3       15.62       21.06     15.87 o 
  -2  13   3       46.03       73.19     15.52 o 
  -1  13   3        3.00        4.98      7.08 o 
   0  13   3       11.81       13.19     10.51 o 
   1  13   3        2.98        0.08      4.06 o 
   2  13   3        4.12       11.60      9.16 o 
   3  13   3        0.43        0.36      2.07 o 
   4  13   3        5.87        4.18      7.87 o 
   1  14   3       16.93       14.75     27.71 o 
   2  14   3       16.04       13.90     25.46 o 
 -14   0   4       33.47       24.63     14.96 o 
 -12   0   4      191.08      199.42     10.74 o 
 -10   0   4      684.10      724.96      5.55 o 
  -8   0   4      147.02      160.72      2.77 o 
  -6   0   4      609.04      647.71      5.90 o 
  -4   0   4        0.13        3.08      2.89 o 
  -2   0   4     3607.98     3520.59     52.90 o 
   0   0   4      640.85      747.38     17.37 o 
   2   0   4       26.70       25.12      1.51 o 
   4   0   4        2.31        5.79      2.02 o 
   6   0   4       96.68       94.90      2.97 o 
   8   0   4        5.29        3.02      3.13 o 
  10   0   4       14.04       16.72      6.50 o 
 -15   1   4       13.41       19.63     20.24 o 
 -14   1   4       69.01       67.13     10.46 o 
 -13   1   4       10.60        8.90      9.00 o 
 -12   1   4       53.79       57.90      4.96 o 
 -11   1   4        2.17        4.33      3.22 o 
 -10   1   4        0.06        1.53      1.96 o 
  -9   1   4      106.94      118.22      3.26 o 
  -8   1   4      109.70      128.50      2.79 o 
  -7   1   4      197.23      203.20      1.63 o 
  -6   1   4      310.92      349.16      2.00 o 
  -5   1   4       56.97       64.81      0.98 o 
  -4   1   4       35.34       38.57      2.31 o 
  -3   1   4      685.73      727.30     13.78 o 
  -2   1   4      176.48      221.89      2.02 o 
  -1   1   4     2711.89     2613.04     22.92 o 
   0   1   4       27.47       33.84      1.37 o 
   1   1   4     2077.37     2164.73     19.60 o 
   2   1   4      254.70      272.15      2.34 o 
   3   1   4       88.72       88.43      1.60 o 
   4   1   4      148.15      157.16      1.85 o 
   5   1   4       43.66       45.73      1.48 o 
   6   1   4        2.36        2.90      1.56 o 
   7   1   4       38.67       39.86      2.42 o 
   8   1   4        2.47        0.70      0.83 o 
   9   1   4       49.75       49.45      3.71 o 
  10   1   4        2.41        0.66      2.11 o 
  11   1   4       49.48       46.63      7.21 o 
 -15   2   4       29.24       29.01     21.75 o 
 -14   2   4        0.02        3.30     13.07 o 
 -13   2   4      137.83      150.46      9.01 o 
 -12   2   4      193.17      205.00      5.98 o 
 -11   2   4      137.67      134.25      3.74 o 
 -10   2   4       76.69       73.73      2.58 o 
  -9   2   4       43.11       43.37      1.41 o 
  -8   2   4       63.69       57.12      1.73 o 
  -7   2   4       58.69       63.65      1.35 o 
  -6   2   4        8.67        6.65      0.86 o 
  -5   2   4      256.79      238.87      2.40 o 
  -4   2   4       22.81       18.03      1.51 o 
  -3   2   4      602.85      644.80      3.85 o 
  -2   2   4        0.03        1.16      0.34 o 
  -1   2   4     1077.68     1140.39      6.59 o 
   0   2   4      258.01      247.83      3.42 o 
   1   2   4       31.58       28.83      1.25 o 
   2   2   4        7.92        9.80      1.32 o 
   3   2   4     2612.20     2679.56     13.89 o 
   4   2   4        3.22        4.97      1.49 o 
   5   2   4        8.90        7.28      1.90 o 
   6   2   4       29.18       26.50      2.06 o 
   7   2   4       67.44       65.36      3.18 o 
   8   2   4       24.73       18.17      3.76 o 
   9   2   4      304.70      319.90      5.80 o 
  10   2   4        0.24        0.17      1.29 o 
  11   2   4        0.07       -0.80      9.49 o 
  12   2   4        1.22        7.78     22.35 o 
 -15   3   4        0.93        5.66     19.81 o 
 -14   3   4      113.14      130.05     17.46 o 
 -13   3   4        4.39       10.85     10.42 o 
 -12   3   4       11.13       11.25      5.41 o 
 -11   3   4        0.70        1.13      1.20 o 
 -10   3   4       20.65       20.04      2.60 o 
  -9   3   4      192.83      189.89      2.36 o 
  -8   3   4      160.99      152.80      1.72 o 
  -7   3   4      300.23      324.25      2.12 o 
  -6   3   4        0.36        0.23      0.44 o 
  -5   3   4        7.46        6.41      1.05 o 
  -4   3   4        0.18        0.21      0.34 o 
  -3   3   4       65.68       71.51      1.70 o 
  -2   3   4       41.99       34.82      1.27 o 
  -1   3   4        3.84        1.04      0.95 o 
   0   3   4      131.18      148.34      1.86 o 
   1   3   4      378.28      427.80      2.69 o 
   2   3   4      256.35      283.49      2.71 o 
   3   3   4       25.64       28.14      1.60 o 
   4   3   4       86.61       96.73      1.72 o 
   5   3   4        2.29        0.79      1.39 o 
   6   3   4      127.60      125.21      2.06 o 
   7   3   4       22.43       18.14      3.67 o 
   8   3   4       15.14       13.21      3.99 o 
   9   3   4      162.03      158.34      5.68 o 
  10   3   4        6.96        0.85      1.99 o 
  11   3   4       64.04       64.22      7.74 o 
 -14   4   4       11.32       11.85     16.05 o 
 -13   4   4        1.57        7.20      7.11 o 
 -12   4   4        5.64        6.34      5.76 o 
 -11   4   4       22.36       19.20      4.25 o 
 -10   4   4      112.15      116.36      3.17 o 
  -9   4   4      206.94      196.05      2.40 o 
  -8   4   4        0.47       -0.46      1.19 o 
  -7   4   4        0.01       -0.02      0.44 o 
  -6   4   4      578.29      560.41      3.09 o 
  -5   4   4        7.43        7.37      1.24 o 
  -4   4   4      512.44      549.94      3.94 o 
  -3   4   4      522.47      525.78      4.25 o 
  -2   4   4       61.14       51.15      0.98 o 
  -1   4   4       26.80       27.69      1.57 o 
   0   4   4     3045.36     3166.85     18.85 o 
   1   4   4       17.49       19.30      1.22 o 
   2   4   4      617.15      597.49      4.32 o 
   3   4   4      117.83      109.96      1.66 o 
   4   4   4      191.72      211.76      2.64 o 
   5   4   4       41.24       39.00      2.00 o 
   6   4   4      144.19      129.46      3.09 o 
   7   4   4       44.62       37.88      3.43 o 
   8   4   4      147.01      150.86      5.11 o 
   9   4   4      111.66      115.05      5.35 o 
  10   4   4        3.70        4.65      7.87 o 
  11   4   4       48.97       56.28      7.97 o 
 -14   5   4        8.88       13.56     17.36 o 
 -13   5   4        0.11        3.80      9.59 o 
 -12   5   4       51.02       46.70      7.28 o 
 -11   5   4       98.02       85.99      4.65 o 
 -10   5   4       13.07       14.54      2.89 o 
  -9   5   4       88.51       79.86      2.46 o 
  -8   5   4       15.76       17.74      2.49 o 
  -7   5   4       55.58       51.82      3.78 o 
  -6   5   4      320.30      324.59      3.18 o 
  -5   5   4       65.14       64.65      1.61 o 
  -4   5   4        4.86        4.73      2.34 o 
  -3   5   4      143.05      160.76      4.45 o 
  -2   5   4      497.21      534.58      7.59 o 
  -1   5   4       93.47       93.76      3.98 o 
   0   5   4        0.04       -0.03      1.76 o 
   1   5   4        6.86        6.39      1.98 o 
   2   5   4      255.89      274.73      2.63 o 
   3   5   4        0.39        0.62      1.88 o 
   4   5   4       20.89       22.08      2.40 o 
   5   5   4        0.47       -0.15      1.61 o 
   6   5   4        4.49        2.37      3.39 o 
   7   5   4        4.01        1.47      1.35 o 
   8   5   4       16.93       12.62      5.13 o 
   9   5   4       32.22       36.67      6.71 o 
  10   5   4        3.20        5.62      4.97 o 
  11   5   4       41.57       48.07      9.21 o 
 -14   6   4       22.89       23.03     14.95 o 
 -13   6   4       86.57       91.74      9.21 o 
 -12   6   4       33.83       26.96      7.70 o 
 -11   6   4       53.70       45.23      7.16 o 
 -10   6   4      320.40      308.28      6.38 o 
  -9   6   4      150.40      149.04      2.83 o 
  -8   6   4       45.76       31.61      2.87 o 
  -7   6   4       10.21       10.55      2.57 o 
  -6   6   4        2.54        0.08      1.63 o 
  -5   6   4       46.96       38.72      2.35 o 
  -4   6   4      219.82      234.98      3.42 o 
  -3   6   4       20.06       11.79      4.93 o 
  -2   6   4      946.08     1010.08     10.94 o 
  -1   6   4      365.48      379.14      7.02 o 
   0   6   4       81.61       91.29      4.12 o 
   1   6   4        5.57        6.79      3.36 o 
   2   6   4        0.96        1.26      1.34 o 
   3   6   4      590.43      594.08      4.52 o 
   4   6   4      280.53      276.73      3.94 o 
   5   6   4       23.71       18.52      2.64 o 
   6   6   4       98.97       92.42      3.85 o 
   7   6   4        6.08        4.13      4.32 o 
   8   6   4        2.12        2.38      4.54 o 
   9   6   4       11.95       17.29      6.85 o 
  10   6   4      101.22      113.73      7.08 o 
 -13   7   4        6.71        6.84      7.35 o 
 -12   7   4       16.33       16.97      7.70 o 
 -11   7   4        0.03       -0.61      4.08 o 
 -10   7   4       21.58       15.48      7.21 o 
  -9   7   4       39.77       33.45      4.54 o 
  -8   7   4       63.43       44.94      2.91 o 
  -7   7   4       13.32        7.88      2.73 o 
  -6   7   4       16.74        9.87      4.20 o 
  -5   7   4       79.14       80.79      3.69 o 
  -4   7   4       29.42       36.22      3.84 o 
  -3   7   4       13.37       10.57      3.73 o 
  -2   7   4        0.22        3.54      5.26 o 
  -1   7   4      251.15      254.84      6.44 o 
   0   7   4      280.90      268.42      6.88 o 
   1   7   4      266.14      253.80      4.94 o 
   2   7   4        6.84        5.75      2.68 o 
   3   7   4       30.75       27.91      2.90 o 
   4   7   4       38.62       37.39      2.67 o 
   5   7   4        0.70       -1.05      1.29 o 
   6   7   4       51.80       48.01      4.24 o 
   7   7   4       89.06       94.53      4.51 o 
   8   7   4        4.54        5.82      7.60 o 
   9   7   4       21.47       23.83      6.56 o 
  10   7   4       15.25       11.53      9.28 o 
 -13   8   4       66.68       62.67     14.20 o 
 -12   8   4       13.54        9.13      9.07 o 
 -11   8   4       33.42       38.81      7.64 o 
 -10   8   4       40.10       44.84      7.26 o 
  -9   8   4        1.33        0.20      1.61 o 
  -8   8   4       76.86       65.89      3.57 o 
  -7   8   4        4.07        2.08      3.75 o 
  -6   8   4       10.59       11.71      3.95 o 
  -5   8   4       24.33       21.40      3.59 o 
  -4   8   4       34.85       23.13      3.66 o 
  -3   8   4       38.73       45.51      3.38 o 
  -2   8   4       41.86       46.45      3.25 o 
  -1   8   4      270.32      274.81      3.62 o 
   0   8   4      242.23      247.59      3.72 o 
   1   8   4       63.32       45.84      5.18 o 
   2   8   4       12.98       19.69      3.59 o 
   3   8   4      126.15      115.35      4.27 o 
   4   8   4       54.91       52.88      4.30 o 
   5   8   4       73.42       74.61      3.67 o 
   6   8   4        0.51        1.17      4.65 o 
   7   8   4        0.26       -0.27      2.23 o 
   8   8   4       33.30       34.15      6.38 o 
   9   8   4        0.03       -1.08      7.23 o 
 -12   9   4        9.46       12.78     16.40 o 
 -11   9   4       14.40       16.96      9.12 o 
 -10   9   4        9.51       10.93      6.38 o 
  -9   9   4        3.33        4.06      7.81 o 
  -8   9   4        4.78        5.13      5.77 o 
  -7   9   4       44.64       36.02      5.59 o 
  -6   9   4      186.73      171.63      6.21 o 
  -5   9   4        0.67       -0.16      0.43 o 
  -4   9   4       52.66       45.19      4.15 o 
  -3   9   4      582.43      613.85     13.31 o 
  -2   9   4      415.17      442.45      5.71 o 
  -1   9   4       63.15       65.41      3.93 o 
   0   9   4      202.87      195.97      5.52 o 
   1   9   4        9.09        8.47      5.30 o 
   2   9   4      154.26      172.47      5.42 o 
   3   9   4      171.52      175.64      4.39 o 
   4   9   4      149.65      164.56      4.89 o 
   5   9   4        1.05       -0.71      1.76 o 
   6   9   4       33.86       33.19      5.80 o 
   7   9   4        5.21        7.15      6.72 o 
   8   9   4        0.38        0.01      1.81 o 
 -10  10   4      139.91      152.77      9.26 o 
  -9  10   4       61.90       64.87      8.30 o 
  -8  10   4       30.65       32.78      6.14 o 
  -7  10   4        3.27       -0.02      0.98 o 
  -6  10   4       25.13       29.76      7.13 o 
  -5  10   4       60.59       59.02      6.75 o 
  -4  10   4       48.97       41.45      6.12 o 
  -3  10   4       42.42       33.93      4.41 o 
  -2  10   4        0.54        0.42      1.49 o 
  -1  10   4        5.72        5.00      5.50 o 
   0  10   4      420.10      421.92      8.03 o 
   1  10   4        5.77        6.79      9.67 o 
   2  10   4       65.75       71.28      6.13 o 
   3  10   4        0.30        0.15      0.98 o 
   4  10   4      157.77      169.64      7.52 o 
   5  10   4       83.77       86.73      6.04 o 
   6  10   4        6.47        8.62      7.59 o 
   7  10   4        0.74        0.34      3.08 o 
   8  10   4        0.48        0.75     12.09 o 
 -10  11   4       26.18       31.21     19.29 o 
  -9  11   4        9.55       11.99      8.79 o 
  -8  11   4       12.80       14.96      7.27 o 
  -7  11   4        0.31       -2.07      2.15 o 
  -6  11   4        0.09        0.04      1.75 o 
  -5  11   4       62.93       62.10      8.14 o 
  -4  11   4       43.76       47.55      7.75 o 
  -3  11   4        9.05       12.14      9.93 o 
  -2  11   4       55.40       48.53      7.47 o 
  -1  11   4        0.51        3.06      3.91 o 
   0  11   4       13.92       20.24      8.77 o 
   1  11   4       16.89       15.43      7.99 o 
   2  11   4        0.03        0.94      3.70 o 
   3  11   4       42.15       47.78      5.98 o 
   4  11   4       49.00       48.51      9.49 o 
   5  11   4        1.02        0.15      1.32 o 
   6  11   4       57.00       54.64      8.01 o 
   7  11   4       60.11       75.86     18.71 o 
  -9  12   4       37.71       42.72     20.00 o 
  -8  12   4      148.49      180.35     18.20 o 
  -7  12   4       38.69       30.43     11.06 o 
  -6  12   4       27.16       27.03      9.53 o 
  -5  12   4       19.58       19.67      8.76 o 
  -4  12   4       24.90       30.49     12.42 o 
  -3  12   4        6.21        4.70     13.16 o 
  -2  12   4       74.48       81.68     13.32 o 
  -1  12   4       41.47       44.45      8.35 o 
   0  12   4       39.44       39.29      9.45 o 
   1  12   4        2.28        3.35      8.03 o 
   2  12   4        0.01       -2.54      6.26 o 
   3  12   4       16.44       13.85     10.90 o 
   4  12   4        1.76        0.28      1.04 o 
   5  12   4        4.22        0.74      2.30 o 
  -8  13   4        1.82        5.91     14.42 o 
  -7  13   4       22.13       28.95     17.75 o 
  -6  13   4      151.02      183.92     16.27 o 
  -5  13   4       70.14       81.79     17.47 o 
  -4  13   4       92.06      102.92     15.58 o 
  -3  13   4       32.52       27.49     15.02 o 
  -2  13   4        2.13       10.87     27.09 o 
  -1  13   4       29.62       26.44     12.60 o 
   0  13   4        3.76        2.92      4.48 o 
   1  13   4       37.25       37.97     12.47 o 
   2  13   4        2.16        4.73     15.31 o 
   3  13   4       36.29       39.02     22.61 o 
   1  14   4        3.95        1.01     10.06 o 
 -14   0   5       11.09       11.99     12.40 o 
 -12   0   5       37.45       34.62      9.84 o 
 -10   0   5      439.57      491.57      8.56 o 
  -8   0   5       72.19       73.01      2.89 o 
  -6   0   5      294.83      283.79      4.91 o 
  -4   0   5     6747.71     6709.51     12.43 o 
  -2   0   5      136.90      161.97      1.75 o 
   0   0   5      704.66      855.46      5.45 o 
   2   0   5      166.53      166.60      3.02 o 
   4   0   5      152.24      164.35      2.72 o 
   6   0   5      389.67      432.38      5.10 o 
   8   0   5        0.01        0.29      2.09 o 
  10   0   5        5.68        2.76      6.11 o 
 -15   1   5        2.62        3.23     14.88 o 
 -14   1   5       32.88       27.08     11.24 o 
 -13   1   5       19.71       19.12      8.06 o 
 -12   1   5      140.04      150.47     10.21 o 
 -11   1   5      257.02      294.85      3.39 o 
 -10   1   5        9.41        9.27      2.03 o 
  -9   1   5        0.59        1.89      1.45 o 
  -8   1   5      150.89      150.41      2.20 o 
  -7   1   5       29.65       33.93      1.08 o 
  -6   1   5       28.53       37.56      1.72 o 
  -5   1   5      403.45      422.26      3.92 o 
  -4   1   5     1336.35     1293.07      6.69 o 
  -3   1   5       24.13       25.78      0.77 o 
  -2   1   5     1976.75     2068.97     46.66 o 
  -1   1   5     1482.26     1540.73      8.19 o 
   0   1   5       37.08       34.85      1.58 o 
   1   1   5       47.88       46.82      1.51 o 
   2   1   5        9.10       10.98      1.59 o 
   3   1   5      298.39      301.78      3.46 o 
   4   1   5       56.24       63.72      1.44 o 
   5   1   5      200.83      199.51      2.34 o 
   6   1   5       70.65       83.23      2.21 o 
   7   1   5        6.78        6.87      3.00 o 
   8   1   5        0.41       -0.22      4.08 o 
   9   1   5       51.73       49.71      4.46 o 
  10   1   5      155.48      164.45      5.88 o 
  11   1   5        0.09        5.43      5.42 o 
 -15   2   5        0.69        2.31      6.29 o 
 -14   2   5        7.38       13.72     15.58 o 
 -13   2   5        2.05        5.10      7.91 o 
 -12   2   5      126.79      124.00      9.35 o 
 -11   2   5        0.99        2.27      5.80 o 
 -10   2   5        8.07        7.15      1.76 o 
  -9   2   5      200.18      209.68      2.55 o 
  -8   2   5       33.98       36.80      1.46 o 
  -7   2   5      243.16      262.04      3.90 o 
  -6   2   5       20.07       20.40      1.49 o 
  -5   2   5      226.49      244.69      3.51 o 
  -4   2   5      354.41      409.82      3.98 o 
  -3   2   5     1378.43     1479.63      4.97 o 
  -2   2   5      344.83      383.89      2.41 o 
  -1   2   5      131.04      124.67      2.13 o 
   0   2   5      188.26      176.06      2.21 o 
   1   2   5      189.87      209.89      2.21 o 
   2   2   5       19.92       27.68      1.37 o 
   3   2   5      202.19      196.39      2.19 o 
   4   2   5       49.97       41.46      1.62 o 
   5   2   5        7.01        4.97      1.73 o 
   6   2   5       21.21       21.78      2.35 o 
   7   2   5        0.32        0.06      0.43 o 
   8   2   5        0.48        1.14      2.29 o 
   9   2   5       82.50       83.95      5.62 o 
  10   2   5        3.36        2.16      4.62 o 
  11   2   5        0.01        9.39     17.80 o 
 -15   3   5       22.72       25.43     28.15 o 
 -14   3   5       90.09       95.86     11.36 o 
 -13   3   5      113.98      133.94      8.95 o 
 -12   3   5        3.55        7.57      7.68 o 
 -11   3   5      263.05      268.29      7.44 o 
 -10   3   5       36.13       38.32      2.78 o 
  -9   3   5       43.72       40.80      1.66 o 
  -8   3   5       34.93       35.76      1.45 o 
  -7   3   5      452.21      444.35      2.88 o 
  -6   3   5        1.53        1.43      1.41 o 
  -5   3   5       12.66       14.07      1.51 o 
  -4   3   5      592.26      545.26     11.09 o 
  -3   3   5      104.69       97.48      1.30 o 
  -2   3   5      447.46      480.34      5.50 o 
  -1   3   5      480.76      515.23      6.43 o 
   0   3   5      240.25      260.61      2.60 o 
   1   3   5      898.68      929.31      5.27 o 
   2   3   5      172.62      162.22      2.04 o 
   3   3   5       30.04       31.74      1.47 o 
   4   3   5       42.40       40.87      1.88 o 
   5   3   5      137.12      128.91      2.45 o 
   6   3   5       23.86       24.61      3.48 o 
   7   3   5        8.23        8.40      4.20 o 
   8   3   5       34.49       32.85      5.51 o 
   9   3   5       57.27       52.47      6.07 o 
  10   3   5        0.00       -1.07      6.29 o 
  11   3   5        7.62       15.87     18.02 o 
 -14   4   5       39.82       44.47     12.56 o 
 -13   4   5        0.90        1.43      4.61 o 
 -12   4   5       19.34       18.27      6.42 o 
 -11   4   5      120.87      113.22      4.97 o 
 -10   4   5        3.58       -0.48      1.58 o 
  -9   4   5        1.61       -0.27      0.66 o 
  -8   4   5      291.86      290.15      4.00 o 
  -7   4   5       89.77       98.99      1.51 o 
  -6   4   5        3.59        3.23      0.90 o 
  -5   4   5       97.40       93.82      1.61 o 
  -4   4   5       13.49        8.52      1.06 o 
  -3   4   5       75.84       79.84      1.51 o 
  -2   4   5       53.05       54.93      1.54 o 
  -1   4   5      130.25      134.26      3.79 o 
   0   4   5      784.82      886.53      6.69 o 
   1   4   5        0.90        1.11      1.05 o 
   2   4   5      204.64      196.31      2.19 o 
   3   4   5      437.81      452.01      3.76 o 
   4   4   5        0.00        0.48      1.63 o 
   5   4   5       44.60       42.68      2.26 o 
   6   4   5      490.32      506.69      6.07 o 
   7   4   5        3.31        4.56      3.55 o 
   8   4   5        0.00        0.88      8.11 o 
   9   4   5      152.64      150.70      6.13 o 
  10   4   5       24.03       30.80      7.80 o 
 -14   5   5        4.32        5.99     10.71 o 
 -13   5   5        6.57       11.38     10.10 o 
 -12   5   5       53.59       53.45      7.20 o 
 -11   5   5       10.02        6.82      4.07 o 
 -10   5   5        3.06        4.28      5.03 o 
  -9   5   5      291.61      303.72      3.60 o 
  -8   5   5      318.25      350.28      4.28 o 
  -7   5   5      102.01      100.16      2.69 o 
  -6   5   5      121.33      125.92      1.87 o 
  -5   5   5        0.00       -0.02      0.92 o 
  -4   5   5      197.81      189.20      2.40 o 
  -3   5   5       60.11       61.85      2.18 o 
  -2   5   5       21.64       22.87      1.97 o 
  -1   5   5      538.28      548.16      4.57 o 
   0   5   5      204.41      192.78      1.73 o 
   1   5   5       47.13       50.96      1.94 o 
   2   5   5      131.35      133.82      2.90 o 
   3   5   5       42.73       39.41      2.33 o 
   4   5   5        7.69        6.25      2.59 o 
   5   5   5       98.25       83.92      2.42 o 
   6   5   5       14.99       14.31      3.49 o 
   7   5   5       62.45       64.71      4.47 o 
   8   5   5        0.73        0.89      3.06 o 
   9   5   5        0.11        3.25      5.54 o 
  10   5   5        4.31        8.27     11.07 o 
 -14   6   5        0.22        0.03      0.16 o 
 -13   6   5       74.28       68.97      8.89 o 
 -12   6   5       29.93       25.48      5.78 o 
 -11   6   5       45.25       41.75      5.43 o 
 -10   6   5       15.58       12.33      6.17 o 
  -9   6   5        0.20       -1.47      2.86 o 
  -8   6   5       33.36       31.39      2.71 o 
  -7   6   5        1.36        0.97      2.34 o 
  -6   6   5      162.73      181.98      2.53 o 
  -5   6   5       34.03       40.33      5.16 o 
  -4   6   5       31.98       32.92      5.03 o 
  -3   6   5      320.85      323.35      6.93 o 
  -2   6   5       17.32       22.63      4.72 o 
  -1   6   5       64.71       64.08      3.51 o 
   0   6   5       30.36       25.46      2.99 o 
   1   6   5      230.55      252.29      6.83 o 
   2   6   5       63.05       64.47      2.58 o 
   3   6   5       46.41       39.26      2.42 o 
   4   6   5      121.76       99.16      3.06 o 
   5   6   5        9.80        9.14      3.43 o 
   6   6   5       38.85       38.14      4.26 o 
   7   6   5       51.97       59.90      5.32 o 
   8   6   5       68.95       80.68      6.08 o 
   9   6   5        8.50        7.97      8.45 o 
 -13   7   5       90.95      101.08     12.03 o 
 -12   7   5        1.92        0.59      2.15 o 
 -11   7   5       51.84       56.31      6.18 o 
 -10   7   5        6.07        4.84      7.61 o 
  -9   7   5       73.69       68.69      4.73 o 
  -8   7   5       18.07       16.60      8.47 o 
  -7   7   5       26.49       20.41      3.16 o 
  -6   7   5       49.03       51.71      6.15 o 
  -5   7   5      128.84      138.25      3.95 o 
  -4   7   5       28.50       37.27      6.12 o 
  -3   7   5       23.34       19.94      6.77 o 
  -2   7   5      137.48      133.09      5.77 o 
  -1   7   5     1193.92     1269.60     13.78 o 
   0   7   5       47.63       39.58      3.95 o 
   1   7   5      146.33      143.24      4.14 o 
   2   7   5       21.48       23.25      3.06 o 
   3   7   5       95.16       90.31      3.37 o 
   4   7   5        9.31        8.02      3.65 o 
   5   7   5       66.83       64.94      4.29 o 
   6   7   5        5.52        9.47      4.36 o 
   7   7   5        0.69       -0.84      4.98 o 
   8   7   5        9.68       15.70      6.62 o 
   9   7   5        0.08        1.23      9.87 o 
 -13   8   5       71.59       72.48     19.67 o 
 -12   8   5       76.92       92.55      7.85 o 
 -11   8   5       74.88       76.72      8.76 o 
 -10   8   5       11.47        9.47      8.51 o 
  -9   8   5        6.41        6.45      4.87 o 
  -8   8   5        1.01        0.51      5.56 o 
  -7   8   5       12.10        9.85      5.36 o 
  -6   8   5       11.65        6.66      5.70 o 
  -5   8   5       67.02       60.07      4.78 o 
  -4   8   5        0.32       -0.65      1.53 o 
  -3   8   5      113.74      104.22      7.78 o 
  -2   8   5       49.42       42.62      7.36 o 
  -1   8   5      126.09      111.52      5.57 o 
   0   8   5      480.67      466.34      6.39 o 
   1   8   5      129.12      122.08      4.62 o 
   2   8   5       20.86       22.24      4.35 o 
   3   8   5       94.20       92.38      4.44 o 
   4   8   5       36.60       36.82      3.50 o 
   5   8   5        7.88        6.65      4.29 o 
   6   8   5       13.50       12.60      5.15 o 
   7   8   5        0.25       -0.82      6.81 o 
   8   8   5       33.12       39.17      7.09 o 
 -12   9   5        2.85        4.91      8.65 o 
 -11   9   5       34.18       36.71     11.49 o 
 -10   9   5        4.02        7.28     11.75 o 
  -9   9   5        0.16       -0.21      2.46 o 
  -8   9   5        4.39        5.83      9.72 o 
  -7   9   5       14.78       16.08      7.29 o 
  -6   9   5      124.81      111.73      6.46 o 
  -5   9   5       99.22       84.50      5.74 o 
  -4   9   5       88.14       81.58      4.55 o 
  -3   9   5      157.13      154.08      4.38 o 
  -2   9   5      291.86      292.52      8.37 o 
  -1   9   5       58.17       40.86      4.18 o 
   0   9   5        7.94        8.97      9.04 o 
   1   9   5      387.28      412.96     10.75 o 
   2   9   5        6.12        5.01      3.18 o 
   3   9   5       48.53       41.24      5.32 o 
   4   9   5       46.85       38.91      5.72 o 
   5   9   5       10.89       12.06      7.36 o 
   6   9   5        1.57        0.73      2.78 o 
   7   9   5        0.03        0.49      5.42 o 
 -12  10   5       14.26       13.18     17.04 o 
 -11  10   5      231.88      283.11     12.37 o 
 -10  10   5        9.04        8.58      7.35 o 
  -9  10   5      104.89      110.33     10.52 o 
  -8  10   5        1.31        2.94     10.92 o 
  -7  10   5        4.74        3.15      5.95 o 
  -6  10   5       71.11       66.32      7.52 o 
  -5  10   5      260.86      270.82      7.02 o 
  -4  10   5       54.56       60.42      5.96 o 
  -3  10   5        2.81        1.76      2.29 o 
  -2  10   5       61.86       57.97      6.77 o 
  -1  10   5       36.85       38.53      6.65 o 
   0  10   5      202.64      177.46      7.12 o 
   1  10   5        6.86       11.36      5.42 o 
   2  10   5        2.31        3.02      5.83 o 
   3  10   5       28.10       28.27      5.86 o 
   4  10   5        2.07        0.32      4.90 o 
   5  10   5       14.11       13.17      6.47 o 
   6  10   5        7.66        0.96      1.73 o 
   7  10   5        7.95        3.88     25.89 o 
 -10  11   5       22.69       26.72     17.38 o 
  -9  11   5      117.49      143.70     18.11 o 
  -8  11   5        0.02        0.43      1.21 o 
  -7  11   5       32.01       29.16      8.80 o 
  -6  11   5       64.11       60.80      9.06 o 
  -5  11   5       61.39       57.71      8.48 o 
  -4  11   5       13.81       12.61      7.03 o 
  -3  11   5      192.23      206.49     10.73 o 
  -2  11   5        2.77        0.02      1.98 o 
  -1  11   5        5.35        9.57      7.82 o 
   0  11   5       61.38       71.36      8.67 o 
   1  11   5       13.59       13.12      6.88 o 
   2  11   5       10.30       11.70      7.54 o 
   3  11   5       17.66       18.37      9.15 o 
   4  11   5       56.23       66.62      8.67 o 
   5  11   5        0.20       -0.65      2.15 o 
   6  11   5        0.41       -1.25      7.16 o 
  -9  12   5      129.04      165.41     21.06 o 
  -8  12   5       16.30       13.42      8.99 o 
  -7  12   5       13.26       16.11     12.24 o 
  -6  12   5       33.13       27.09     10.70 o 
  -5  12   5       16.67        9.94     17.21 o 
  -4  12   5        2.39        3.71      6.98 o 
  -3  12   5        6.38        9.48     14.88 o 
  -2  12   5        0.23       -0.24      0.78 o 
  -1  12   5       12.85       14.36     11.50 o 
   0  12   5       32.84       34.12     10.64 o 
   1  12   5       24.04       22.89      7.98 o 
   2  12   5      215.15      260.70      8.69 o 
   3  12   5       32.61       33.24     12.05 o 
   4  12   5        3.65        0.00      4.14 o 
  -7  13   5       48.60       50.75     18.66 o 
  -6  13   5       12.39       14.36     27.24 o 
  -5  13   5        5.43       -3.26      9.38 o 
  -4  13   5       12.33        9.99     13.64 o 
  -3  13   5       11.93       16.42     13.90 o 
  -2  13   5        2.40        3.18     28.95 o 
  -1  13   5        0.26        0.95      4.99 o 
   0  13   5       12.07       18.67     14.17 o 
   1  13   5       33.73       30.33      9.59 o 
   2  13   5        9.63        5.57     83.21 o 
 -12   0   6      144.41      140.61     10.92 o 
 -10   0   6       64.87       67.44      6.76 o 
  -8   0   6      108.81       98.85      2.75 o 
  -6   0   6     1591.89     1704.90      6.64 o 
  -4   0   6     2570.39     2606.17     43.71 o 
  -2   0   6      758.84      825.89      4.82 o 
   0   0   6      119.15      116.42      2.02 o 
   2   0   6      136.86      137.27      3.55 o 
   4   0   6      181.65      204.24      3.25 o 
   6   0   6      415.28      433.37      6.74 o 
   8   0   6       22.96       16.53      5.96 o 
  10   0   6       46.56       57.44     12.07 o 
 -16   1   6        4.99       11.77     24.34 o 
 -15   1   6       17.61       18.90     12.22 o 
 -14   1   6      106.35      114.89     13.50 o 
 -13   1   6       71.35       65.13     10.16 o 
 -12   1   6       76.92       80.04      7.68 o 
 -11   1   6       10.48        9.91      5.97 o 
 -10   1   6       24.98       26.69      2.07 o 
  -9   1   6       28.06       29.00      1.73 o 
  -8   1   6      188.83      207.49      4.19 o 
  -7   1   6       11.75        7.94      2.73 o 
  -6   1   6      118.80      149.13      2.30 o 
  -5   1   6       75.83       66.24      1.99 o 
  -4   1   6     3661.98     3317.95     36.07 o 
  -3   1   6       17.56       14.77      0.81 o 
  -2   1   6      540.02      640.75      3.71 o 
  -1   1   6      147.54      128.37      1.92 o 
   0   1   6      159.81      164.98      1.68 o 
   1   1   6        8.86        8.28      1.17 o 
   2   1   6       94.44       79.81      1.59 o 
   3   1   6       21.37       23.50      1.66 o 
   4   1   6       92.00       94.34      2.44 o 
   5   1   6        4.79        3.52      1.81 o 
   6   1   6       35.70       29.25      2.52 o 
   7   1   6       59.54       62.88      4.50 o 
   8   1   6       17.56       19.95      4.21 o 
   9   1   6       15.85       17.22      5.60 o 
  10   1   6      119.12      128.11      6.92 o 
 -15   2   6       13.11       17.47     18.45 o 
 -14   2   6        2.62        5.74      6.92 o 
 -13   2   6       58.53       58.28     11.24 o 
 -12   2   6        1.81        0.47      9.35 o 
 -11   2   6        4.74        6.38      4.86 o 
 -10   2   6        7.28        5.75      2.39 o 
  -9   2   6       62.66       64.25      1.35 o 
  -8   2   6       55.56       60.85      2.16 o 
  -7   2   6     2102.22     2109.89      8.39 o 
  -6   2   6      299.75      328.45      6.53 o 
  -5   2   6      128.37      158.60      2.96 o 
  -4   2   6        6.58       13.65      2.22 o 
  -3   2   6      542.74      588.16      3.43 o 
  -2   2   6      296.51      309.36      3.02 o 
  -1   2   6        7.09        7.95      1.23 o 
   0   2   6      719.59      715.34      4.04 o 
   1   2   6       75.61       83.86      1.79 o 
   2   2   6       64.51       59.06      2.22 o 
   3   2   6        0.99       -0.06      0.47 o 
   4   2   6       53.29       50.00      1.83 o 
   5   2   6      156.42      151.93      2.53 o 
   6   2   6      184.87      210.20      7.90 o 
   7   2   6        4.78        2.27      3.30 o 
   8   2   6        0.00       -0.76      2.12 o 
   9   2   6       12.72       14.54      5.49 o 
  10   2   6       18.10       23.27      7.08 o 
 -15   3   6       96.73      107.30     19.13 o 
 -14   3   6       10.65       16.48      9.82 o 
 -13   3   6       47.75       56.10     12.85 o 
 -12   3   6       11.61       13.11      9.49 o 
 -11   3   6       23.33       19.63      5.44 o 
 -10   3   6      157.62      151.43      2.83 o 
  -9   3   6       30.06       25.35      2.73 o 
  -8   3   6       83.56       73.97      1.99 o 
  -7   3   6       16.26       19.72      1.95 o 
  -6   3   6        6.10        3.90      2.11 o 
  -5   3   6       14.38       12.70      2.33 o 
  -4   3   6      551.92      520.15      8.83 o 
  -3   3   6     1159.13     1141.65      4.85 o 
  -2   3   6      237.74      268.31      2.65 o 
  -1   3   6      441.79      475.94      4.08 o 
   0   3   6      442.60      459.09      3.32 o 
   1   3   6       44.97       44.49      1.61 o 
   2   3   6      168.56      148.85      2.68 o 
   3   3   6       21.24       14.74      2.01 o 
   4   3   6       68.45       69.14      2.43 o 
   5   3   6       13.21       15.50      2.64 o 
   6   3   6       31.67       32.87      4.57 o 
   7   3   6       43.29       43.76      5.31 o 
   8   3   6        3.00        3.61      5.19 o 
   9   3   6        2.28        2.89      6.85 o 
  10   3   6       19.35       16.56     26.89 o 
 -14   4   6       19.29       25.44     12.42 o 
 -13   4   6       26.07       28.45      9.05 o 
 -12   4   6        0.17        0.56      1.68 o 
 -11   4   6        2.73        0.33      1.32 o 
 -10   4   6       42.49       36.83      3.21 o 
  -9   4   6      124.11      121.70      2.94 o 
  -8   4   6       11.81        8.05      2.50 o 
  -7   4   6      316.74      320.27      3.62 o 
  -6   4   6     1237.39     1201.20      8.88 o 
  -5   4   6      437.26      473.37      4.09 o 
  -4   4   6      190.24      188.63      4.16 o 
  -3   4   6      252.26      282.37      2.79 o 
  -2   4   6       12.20        8.82      2.05 o 
  -1   4   6      247.56      261.45      2.94 o 
   0   4   6      131.36      136.02      2.35 o 
   1   4   6      184.88      183.93      2.37 o 
   2   4   6      143.16      139.68      2.29 o 
   3   4   6       31.59       28.68      2.14 o 
   4   4   6       48.52       40.79      2.37 o 
   5   4   6      138.55      119.30      2.91 o 
   6   4   6        7.62        4.42      3.96 o 
   7   4   6        1.95        0.51      7.30 o 
   8   4   6      104.25      106.69      6.57 o 
   9   4   6       22.87       22.09      7.51 o 
  10   4   6       11.40       10.73     23.39 o 
 -14   5   6       21.39       18.77     12.97 o 
 -13   5   6        6.18        8.86     11.69 o 
 -12   5   6        1.98        2.07      3.92 o 
 -11   5   6       68.54       63.37      6.77 o 
 -10   5   6      116.60      112.02      5.76 o 
  -9   5   6        0.18       -1.69      3.10 o 
  -8   5   6      295.13      283.91      8.36 o 
  -7   5   6       35.71       32.04      0.92 o 
  -6   5   6      205.56      200.06      1.98 o 
  -5   5   6        1.20        2.18      1.09 o 
  -4   5   6     1037.83     1067.00      4.29 o 
  -3   5   6      131.84      138.23      1.80 o 
  -2   5   6      106.49      110.44      2.55 o 
  -1   5   6       36.35       32.12      2.49 o 
   0   5   6      168.46      183.91      2.93 o 
   1   5   6       42.88       40.75      2.22 o 
   2   5   6      453.70      441.22      5.36 o 
   3   5   6      371.72      335.99      3.41 o 
   4   5   6      106.17      109.02      2.64 o 
   5   5   6        1.65        2.85      3.96 o 
   6   5   6       39.18       40.98      4.76 o 
   7   5   6        0.03       -0.23      0.71 o 
   8   5   6       33.17       36.22      7.10 o 
   9   5   6        4.01        6.42      6.30 o 
 -14   6   6        5.35        8.07     16.07 o 
 -13   6   6       22.66       21.39     10.87 o 
 -12   6   6       14.99       12.50      7.56 o 
 -11   6   6        3.89        1.06      3.31 o 
 -10   6   6        1.22        1.39      2.22 o 
  -9   6   6       14.48       10.51      7.42 o 
  -8   6   6       23.82       17.59      5.19 o 
  -7   6   6        3.69        0.00      1.80 o 
  -6   6   6      505.52      494.16      7.14 o 
  -5   6   6      173.72      166.44      4.02 o 
  -4   6   6     1288.09     1285.61      9.78 o 
  -3   6   6      144.87      138.94      3.01 o 
  -2   6   6        0.00       -0.16      1.58 o 
  -1   6   6      408.61      396.49      8.66 o 
   0   6   6        1.32        1.12      3.23 o 
   1   6   6        0.98       -0.16      1.44 o 
   2   6   6        1.93        1.80      1.62 o 
   3   6   6       44.52       37.80      2.95 o 
   4   6   6        5.37        5.35      3.12 o 
   5   6   6        5.28        8.16      3.92 o 
   6   6   6       23.43       23.87      4.84 o 
   7   6   6       25.39       33.14      6.50 o 
   8   6   6        9.68       10.48      7.38 o 
 -13   7   6       18.97       22.13     16.81 o 
 -12   7   6        4.73        1.01      3.39 o 
 -11   7   6       11.09       11.74      9.12 o 
 -10   7   6        0.04        1.42      5.81 o 
  -9   7   6      115.89      104.65      7.58 o 
  -8   7   6      163.68      153.66      5.30 o 
  -7   7   6      185.86      173.61      6.91 o 
  -6   7   6       62.16       50.41      4.01 o 
  -5   7   6      638.09      682.20     10.66 o 
  -4   7   6       56.72       49.57      4.73 o 
  -3   7   6       48.34       38.85      4.79 o 
  -2   7   6      113.27      113.62      4.62 o 
  -1   7   6       29.02       25.15      4.67 o 
   0   7   6        1.55        2.34      3.26 o 
   1   7   6       66.51       53.85      4.90 o 
   2   7   6       57.22       54.97      3.78 o 
   3   7   6       26.89       22.31      3.20 o 
   4   7   6       13.17        8.10      3.64 o 
   5   7   6       39.53       39.26      4.43 o 
   6   7   6       11.18       11.88      4.69 o 
   7   7   6       95.71      101.41      6.54 o 
   8   7   6        0.42       -1.80      6.55 o 
 -13   8   6        5.27        5.07     19.08 o 
 -12   8   6       38.15       46.90      9.54 o 
 -11   8   6        1.09        0.31      6.61 o 
 -10   8   6        5.52        6.56      8.81 o 
  -9   8   6       64.01       59.25      6.62 o 
  -8   8   6        8.48        8.92      7.68 o 
  -7   8   6        7.55        4.36     10.54 o 
  -6   8   6       77.96       70.82      8.58 o 
  -5   8   6        9.85        8.16      3.92 o 
  -4   8   6        8.73        6.78     10.76 o 
  -3   8   6      220.81      198.05      8.10 o 
  -2   8   6      161.38      161.56      5.78 o 
  -1   8   6       39.44       31.83      4.98 o 
   0   8   6      191.45      197.97      4.82 o 
   1   8   6      110.00      106.34      5.19 o 
   2   8   6        3.85        3.01      5.13 o 
   3   8   6        5.04        2.39      5.67 o 
   4   8   6        1.73        0.36      0.84 o 
   5   8   6        0.79        0.89      1.94 o 
   6   8   6       12.10       10.43      6.89 o 
   7   8   6      100.19      120.22      7.29 o 
 -12   9   6        3.87        3.32      9.23 o 
 -11   9   6        7.70        1.94      2.80 o 
 -10   9   6        5.62        5.23     11.54 o 
  -9   9   6       25.25       24.29      7.97 o 
  -8   9   6        4.97        4.82      6.57 o 
  -7   9   6        6.02        4.89      8.03 o 
  -6   9   6       38.63       33.52      8.81 o 
  -5   9   6        3.14        3.79     35.98 o 
  -4   9   6      207.60      226.24      6.22 o 
  -3   9   6       71.67       66.31      6.16 o 
  -2   9   6        3.42        6.06     10.33 o 
  -1   9   6       67.83       45.34      6.05 o 
   0   9   6       13.09        8.98      7.20 o 
   1   9   6       71.44       63.72      6.09 o 
   2   9   6       14.13       14.55      6.55 o 
   3   9   6        0.07        2.65      4.56 o 
   4   9   6        6.63        5.81      9.90 o 
   5   9   6       46.75       46.60      6.94 o 
   6   9   6        8.13       11.88      6.49 o 
 -11  10   6       34.41       36.56     10.45 o 
 -10  10   6        1.44        1.87      9.57 o 
  -9  10   6       13.99        9.76      8.47 o 
  -8  10   6       25.19       26.73      9.16 o 
  -7  10   6       19.12       26.51      8.18 o 
  -6  10   6      133.29      135.69      7.62 o 
  -5  10   6       23.30       20.74      7.50 o 
  -4  10   6       15.29       17.34      6.76 o 
  -3  10   6        9.66       11.55      6.17 o 
  -2  10   6        6.10        1.55      3.39 o 
  -1  10   6      127.52      139.67      7.10 o 
   0  10   6        4.33        0.16      3.35 o 
   1  10   6        1.93        0.04      5.24 o 
   2  10   6       16.48       16.16      8.43 o 
   3  10   6       39.86       33.21     13.56 o 
   4  10   6       28.73       27.05      7.79 o 
   5  10   6      102.48      121.99      7.61 o 
   6  10   6        0.00        2.56     28.30 o 
 -10  11   6       14.83       10.12     11.20 o 
  -9  11   6       32.86       33.48     12.41 o 
  -8  11   6       21.19       25.14     10.78 o 
  -7  11   6       27.93       26.12     10.15 o 
  -6  11   6       24.75       23.67      9.01 o 
  -5  11   6       63.27       73.55      8.93 o 
  -4  11   6       40.37       37.05     10.65 o 
  -3  11   6      104.96       91.47     12.73 o 
  -2  11   6       25.89       22.77      9.52 o 
  -1  11   6        8.63       11.83      7.30 o 
   0  11   6       57.54       61.80      6.76 o 
   1  11   6       69.22       69.10      7.81 o 
   2  11   6       47.36       48.36      8.27 o 
   3  11   6        6.51        8.78      9.38 o 
   4  11   6       11.74       14.95      8.29 o 
   5  11   6        3.21        4.93   1202.72 o 
  -9  12   6      153.39      183.79     22.39 o 
  -8  12   6      135.72      169.54     12.74 o 
  -7  12   6        0.95        0.13      0.48 o 
  -6  12   6      160.50      170.26     15.64 o 
  -5  12   6        0.00       -1.05      4.82 o 
  -4  12   6       92.83       88.17     15.88 o 
  -3  12   6       56.28       56.66     16.20 o 
  -2  12   6        5.22        1.87    126.26 o 
  -1  12   6        6.80        5.60     10.84 o 
   0  12   6        1.61        1.62      3.53 o 
   1  12   6        2.50        3.06      5.49 o 
   2  12   6        0.89        3.74      7.22 o 
   3  12   6       21.69       24.81     13.36 o 
  -6  13   6        3.93        1.45      5.07 o 
  -5  13   6       60.36       72.65     16.39 o 
  -4  13   6        0.17       -1.54     19.73 o 
  -3  13   6       30.34       28.57     15.88 o 
  -2  13   6       24.89       25.01      9.64 o 
  -1  13   6       38.05       36.97     19.74 o 
   0  13   6        7.13        7.36     13.70 o 
   1  13   6        1.25        3.79      6.59 o 
 -14   0   7        5.86        7.60     20.18 o 
 -12   0   7       89.27       75.29      9.79 o 
 -10   0   7      295.30      323.65     11.00 o 
  -8   0   7      172.66      183.73      1.80 o 
  -6   0   7      232.09      256.95      8.34 o 
  -4   0   7      111.75      105.73      1.98 o 
  -2   0   7        0.04        0.73      0.95 o 
   0   0   7        1.10        0.77      0.67 o 
   2   0   7       33.24       29.16      2.47 o 
   4   0   7        2.69        2.37      2.25 o 
   6   0   7      241.22      247.82      5.78 o 
   8   0   7        6.03       11.63      7.08 o 
 -16   1   7       15.20       18.90     20.32 o 
 -15   1   7       23.58       21.87     13.75 o 
 -14   1   7       10.17       16.74     14.87 o 
 -13   1   7        0.03       -1.09      3.97 o 
 -12   1   7       99.07       87.76      7.53 o 
 -11   1   7       11.64       12.00      3.68 o 
 -10   1   7      325.25      325.87      3.64 o 
  -9   1   7       96.58       97.09      2.98 o 
  -8   1   7        0.44        0.07      0.67 o 
  -7   1   7       17.51       13.31      2.20 o 
  -6   1   7      345.63      350.63      4.19 o 
  -5   1   7       32.20       37.60      1.28 o 
  -4   1   7      279.70      283.83      2.37 o 
  -3   1   7      237.44      256.78      1.87 o 
  -2   1   7       17.32       12.68      1.01 o 
  -1   1   7      444.82      447.26      2.68 o 
   0   1   7      231.07      236.87      2.16 o 
   1   1   7      104.77      101.00      1.66 o 
   2   1   7      439.12      455.41      3.46 o 
   3   1   7       25.34       26.35      1.96 o 
   4   1   7       16.72       10.66      2.08 o 
   5   1   7       17.98       13.47      2.30 o 
   6   1   7       56.17       42.20      3.54 o 
   7   1   7       39.29       35.44      3.91 o 
   8   1   7       15.26       16.64      5.46 o 
   9   1   7        0.01       -0.65      2.03 o 
 -15   2   7       14.98       14.74     11.99 o 
 -14   2   7       23.31       14.98     16.50 o 
 -13   2   7       43.15       44.12      7.89 o 
 -12   2   7        2.14        2.76      3.16 o 
 -11   2   7       59.98       63.15      4.96 o 
 -10   2   7       37.32       35.25      2.94 o 
  -9   2   7      263.28      258.02      3.81 o 
  -8   2   7       13.34       13.40      2.56 o 
  -7   2   7     2324.95     2275.57     28.73 o 
  -6   2   7      463.33      502.33      7.56 o 
  -5   2   7       26.09       21.62      2.31 o 
  -4   2   7       18.80       19.35      1.18 o 
  -3   2   7       19.01       20.54      1.39 o 
  -2   2   7      109.65      112.77      1.85 o 
  -1   2   7      369.36      347.62      3.33 o 
   0   2   7      737.11      744.57      7.82 o 
   1   2   7        0.21        0.32      0.56 o 
   2   2   7       28.53       27.90      1.78 o 
   3   2   7      451.19      443.31      5.42 o 
   4   2   7       54.34       49.14      2.22 o 
   5   2   7      200.66      203.26      2.85 o 
   6   2   7       13.69       12.27      4.61 o 
   7   2   7       89.62       86.00      6.34 o 
   8   2   7       26.72       27.88      5.83 o 
   9   2   7        0.35        1.53      3.69 o 
 -15   3   7       31.83       48.27     20.26 o 
 -14   3   7        8.26        4.58      6.31 o 
 -13   3   7        0.17       -3.51     26.64 o 
 -12   3   7        1.23        1.03      3.02 o 
 -11   3   7       17.86       17.05      5.50 o 
 -10   3   7       10.26        9.97      2.93 o 
  -9   3   7      908.46      975.01      7.67 o 
  -8   3   7        6.46        4.65      3.19 o 
  -7   3   7       30.68       27.83      2.63 o 
  -6   3   7        5.31        6.36      3.02 o 
  -5   3   7        2.49        5.12      2.95 o 
  -4   3   7      169.51      190.40      2.31 o 
  -3   3   7        2.46        4.19      1.94 o 
  -2   3   7       58.25       58.39      2.97 o 
  -1   3   7      152.34      158.34      2.43 o 
   0   3   7      463.54      478.16      4.01 o 
   1   3   7      115.33      116.99      2.97 o 
   2   3   7       12.96       13.89      2.13 o 
   3   3   7        1.64        0.82      1.08 o 
   4   3   7       37.59       36.00      2.71 o 
   5   3   7      205.39      191.57      3.68 o 
   6   3   7       24.90       27.98      5.50 o 
   7   3   7      117.97      127.99      5.99 o 
   8   3   7       21.08       19.95      6.04 o 
   9   3   7        0.54        0.99      6.87 o 
 -14   4   7       28.08       30.02     14.32 o 
 -12   4   7       20.77       17.52      7.87 o 
 -11   4   7       38.06       34.47      6.41 o 
 -10   4   7      177.22      185.59      3.66 o 
  -9   4   7        0.06        0.51      1.51 o 
  -8   4   7        8.50        5.55      2.90 o 
  -7   4   7     1109.77     1171.19     15.49 o 
  -6   4   7       12.48       13.44      2.56 o 
  -5   4   7     1038.74     1035.31     11.71 o 
  -4   4   7       56.89       61.66      1.71 o 
  -3   4   7        3.35        2.19      2.07 o 
  -2   4   7      514.78      504.42      4.73 o 
  -1   4   7      369.13      383.21      3.64 o 
   0   4   7      145.34      151.32      3.08 o 
   1   4   7       16.83       15.66      2.20 o 
   2   4   7      188.12      178.29      4.03 o 
   3   4   7       44.29       36.20      2.62 o 
   4   4   7        4.83        5.00      2.83 o 
   5   4   7      130.39      125.94      5.64 o 
   6   4   7       24.54       25.91      6.29 o 
   7   4   7       67.78       59.94      8.63 o 
   8   4   7       18.67       18.97      8.91 o 
 -14   5   7       11.60       17.88     14.08 o 
 -13   5   7       34.45       28.05     14.25 o 
 -12   5   7       19.99       25.66      7.80 o 
 -11   5   7        2.50       -0.06      3.76 o 
 -10   5   7       41.18       44.15      4.34 o 
  -9   5   7       79.91       63.57      4.07 o 
  -8   5   7       73.84       64.40      3.18 o 
  -7   5   7      741.03      779.52      6.64 o 
  -6   5   7      410.07      410.81      6.09 o 
  -5   5   7      352.34      366.26      2.24 o 
  -4   5   7       21.13       20.11      1.80 o 
  -3   5   7      844.95      885.02      8.98 o 
  -2   5   7      103.63      100.92      3.02 o 
  -1   5   7       39.98       31.75      2.43 o 
   0   5   7       41.39       39.85      2.48 o 
   1   5   7        2.83        2.86      2.97 o 
   2   5   7       84.05       69.52      3.08 o 
   3   5   7      179.32      167.47      3.08 o 
   4   5   7        8.07        7.61      3.32 o 
   5   5   7       21.45       19.57      4.67 o 
   6   5   7        6.78        2.75      6.65 o 
   7   5   7        1.16        2.07      6.51 o 
   8   5   7        1.39        0.85      3.53 o 
 -14   6   7        0.98        1.65      6.67 o 
 -13   6   7       27.68       21.36     10.82 o 
 -12   6   7        8.26        8.48     10.21 o 
 -11   6   7       31.47       25.85      7.91 o 
 -10   6   7       79.55       79.28      8.62 o 
  -9   6   7       80.17       74.44      8.27 o 
  -8   6   7        5.18        3.92      4.23 o 
  -7   6   7        0.13        0.42      1.33 o 
  -6   6   7      188.33      167.32      3.61 o 
  -5   6   7      438.48      450.47      4.97 o 
  -4   6   7      619.31      627.76      5.74 o 
  -3   6   7       28.77       21.61      3.00 o 
  -2   6   7       75.65       77.26      2.92 o 
  -1   6   7       13.30       11.86      3.29 o 
   0   6   7       10.05        4.94      3.87 o 
   1   6   7        3.68        3.22      4.10 o 
   2   6   7        0.88       -0.15      0.78 o 
   3   6   7       18.51       13.49      3.51 o 
   4   6   7       33.10       28.10      3.74 o 
   5   6   7        2.85        1.33      1.78 o 
   6   6   7       25.11       20.19      7.57 o 
   7   6   7       49.64       56.42      8.33 o 
   8   6   7        3.73        3.46      9.34 o 
 -13   7   7       24.45       17.58     19.86 o 
 -12   7   7        0.66       -0.63      1.41 o 
 -11   7   7       27.26       21.98      8.81 o 
 -10   7   7       51.28       46.89     10.44 o 
  -9   7   7        6.54        7.79      7.59 o 
  -8   7   7       53.26       50.51      5.75 o 
  -7   7   7        2.16        2.04      4.16 o 
  -6   7   7       65.16       54.72      4.98 o 
  -5   7   7       28.75       27.99      4.85 o 
  -4   7   7      136.27      142.96      5.86 o 
  -3   7   7      359.58      379.98      6.08 o 
  -2   7   7      509.10      507.18      6.71 o 
  -1   7   7      502.55      536.33      6.83 o 
   0   7   7       17.35        9.18      5.51 o 
   1   7   7       46.41       44.73      5.57 o 
   2   7   7       12.71        7.99      3.51 o 
   3   7   7       12.35       10.03      3.93 o 
   4   7   7        1.80        4.13      5.31 o 
   5   7   7       57.81       59.48      5.82 o 
   6   7   7       16.01       18.01      6.93 o 
   7   7   7        0.48        4.83      7.44 o 
 -12   8   7       23.05       22.76      9.00 o 
 -11   8   7        0.68        0.09      0.74 o 
 -10   8   7       18.96       18.67     12.40 o 
  -9   8   7       14.11        9.99      6.65 o 
  -8   8   7      447.57      471.86      7.38 o 
  -7   8   7       82.67       88.73      5.88 o 
  -6   8   7        2.07        0.81      2.66 o 
  -5   8   7       29.80       27.17      5.49 o 
  -4   8   7      395.48      400.02     19.83 o 
  -3   8   7      145.74      143.68      4.99 o 
  -2   8   7       24.99       25.72      4.37 o 
  -1   8   7      131.23      127.39      5.27 o 
   0   8   7      212.46      209.28      5.93 o 
   1   8   7       77.92       61.96      6.19 o 
   2   8   7        2.86        4.42      5.16 o 
   3   8   7        2.32        4.89      5.00 o 
   4   8   7        1.34       -0.52      5.45 o 
   5   8   7        3.08        5.22      6.43 o 
   6   8   7       94.85      109.78      8.49 o 
 -12   9   7        2.64        0.15      2.74 o 
 -11   9   7       28.37       27.69      9.61 o 
 -10   9   7       40.47       35.14     10.39 o 
  -9   9   7      141.13      155.25      6.97 o 
  -8   9   7       11.53       12.96      6.44 o 
  -7   9   7      149.62      159.57      6.71 o 
  -6   9   7       97.43       96.27      5.85 o 
  -5   9   7       11.41       10.73      7.28 o 
  -4   9   7       19.22       19.67      6.15 o 
  -3   9   7        0.73        1.13      1.90 o 
  -2   9   7       56.33       50.36      6.77 o 
  -1   9   7       63.97       60.38      6.19 o 
   0   9   7        5.69        0.10      3.84 o 
   1   9   7      180.25      201.83      6.50 o 
   2   9   7       34.01       34.47      7.57 o 
   3   9   7       74.08       66.34      7.57 o 
   4   9   7        9.97        5.99      9.09 o 
   5   9   7       27.75       29.11      7.78 o 
 -11  10   7       14.63       13.88     13.37 o 
 -10  10   7       10.08        8.10     10.89 o 
  -9  10   7       11.66       13.47      8.92 o 
  -8  10   7       38.46       35.85      7.15 o 
  -7  10   7       23.17       23.75      7.15 o 
  -6  10   7        1.57       -0.52      1.88 o 
  -5  10   7       58.32       58.06      7.63 o 
  -4  10   7       12.22       13.61      6.94 o 
  -3  10   7      183.26      199.84      6.38 o 
  -2  10   7        4.28        4.28      5.13 o 
  -1  10   7       19.83       17.44      6.94 o 
   0  10   7        0.46        2.79      6.24 o 
   1  10   7       65.74       59.91      7.80 o 
   2  10   7        5.20        0.30      5.98 o 
   3  10   7        8.42        8.16      9.65 o 
   4  10   7       28.28       30.51      9.33 o 
 -10  11   7        3.58       -0.46      2.72 o 
  -9  11   7       61.24       72.53      9.85 o 
  -8  11   7       52.18       64.03      9.30 o 
  -7  11   7      109.67      108.52      7.98 o 
  -6  11   7       60.12       60.90      7.29 o 
  -5  11   7       83.26       85.67      9.28 o 
  -4  11   7       58.82       58.89      9.44 o 
  -3  11   7       71.29       72.18      9.15 o 
  -2  11   7        0.41        1.44      1.56 o 
  -1  11   7        1.10        4.09      9.10 o 
   0  11   7        0.83       -1.09      3.52 o 
   1  11   7        5.79        1.16      4.19 o 
   2  11   7        3.42        3.68     15.39 o 
   3  11   7      110.15      106.60      8.31 o 
   4  11   7       66.00       93.05     19.05 o 
  -9  12   7       33.23       38.03     23.93 o 
  -8  12   7       14.90       14.48     12.64 o 
  -7  12   7        0.90        7.00     14.51 o 
  -6  12   7       20.82       21.94     10.98 o 
  -5  12   7        2.17        2.97      5.20 o 
  -4  12   7       42.23       50.84     11.28 o 
  -3  12   7       20.16       16.78     10.96 o 
  -2  12   7       18.93       27.38     10.18 o 
  -1  12   7       63.84       65.29      9.30 o 
   0  12   7       19.98       23.69      9.39 o 
   1  12   7        0.26        1.62      9.71 o 
   2  12   7      139.36      189.44     23.64 o 
  -1  13   7        1.29        5.69     12.30 o 
   0  13   7       17.89       28.09     14.02 o 
 -14   0   8       86.54       80.74     13.10 o 
 -12   0   8        1.05        6.22      5.70 o 
 -10   0   8      928.28      932.67      8.38 o 
  -8   0   8      145.51      141.69      4.77 o 
  -6   0   8       74.45       71.01      1.55 o 
  -4   0   8      268.22      243.13      2.50 o 
  -2   0   8       92.95       98.27      2.06 o 
   0   0   8     1772.07     1723.19     10.28 o 
   2   0   8      123.51      122.47      5.42 o 
   4   0   8      357.92      358.57      7.76 o 
   6   0   8       17.55       12.52      5.67 o 
   8   0   8       22.90       22.37      7.79 o 
 -15   1   8        0.08       -0.65      3.68 o 
 -14   1   8        2.35        2.80      9.16 o 
 -13   1   8        2.71        1.08      2.16 o 
 -12   1   8      696.02      721.03     11.85 o 
 -11   1   8       41.15       39.86      3.44 o 
 -10   1   8      364.50      351.30      4.72 o 
  -9   1   8       23.34       19.23      3.96 o 
  -8   1   8      128.35      116.43      3.56 o 
  -7   1   8        0.14       -0.11      0.81 o 
  -6   1   8      600.45      632.50     14.34 o 
  -5   1   8        7.53        7.54      1.25 o 
  -4   1   8       61.94       68.85      1.38 o 
  -3   1   8      177.46      161.53      1.62 o 
  -2   1   8       21.23       16.15      1.25 o 
  -1   1   8       24.73       22.44      1.37 o 
   0   1   8      216.15      223.00      2.72 o 
   1   1   8       70.26       67.99      1.76 o 
   2   1   8     1471.94     1447.40      9.81 o 
   3   1   8      123.10      120.07      2.20 o 
   4   1   8        1.80        0.33      1.92 o 
   5   1   8        0.61        1.61      2.36 o 
   6   1   8       19.20       17.16      4.54 o 
   7   1   8       19.10       19.62      5.64 o 
   8   1   8        3.40        6.09      5.46 o 
 -15   2   8        0.51        8.73     10.68 o 
 -14   2   8       13.80        8.45     10.46 o 
 -13   2   8        2.83        0.50      2.90 o 
 -12   2   8       58.83       56.91      6.09 o 
 -11   2   8      195.89      203.86      6.71 o 
 -10   2   8      117.89      116.33      3.73 o 
  -9   2   8       31.87       33.66      3.49 o 
  -8   2   8       80.60       66.64      3.27 o 
  -7   2   8       61.77       60.61      3.36 o 
  -6   2   8       37.94       32.71      3.11 o 
  -5   2   8       47.09       53.08      4.05 o 
  -4   2   8       79.44       78.28      1.74 o 
  -3   2   8       14.47       16.33      1.21 o 
  -2   2   8      765.03      788.03      4.61 o 
  -1   2   8       36.06       33.64      1.50 o 
   0   2   8       29.78       26.29      1.64 o 
   1   2   8      817.87      789.51      4.28 o 
   2   2   8       45.63       40.48      1.87 o 
   3   2   8      869.48      903.26      5.88 o 
   4   2   8       76.80       76.40      2.44 o 
   5   2   8      110.19      108.10      3.87 o 
   6   2   8        2.25        2.66      4.83 o 
   7   2   8       19.72       20.47      5.93 o 
   8   2   8       10.23       14.71      6.48 o 
 -14   3   8       10.95       14.81     14.08 o 
 -13   3   8       53.07       56.89      9.71 o 
 -12   3   8       23.66       19.68      5.76 o 
 -11   3   8       33.46       38.35      3.98 o 
 -10   3   8      284.17      281.94      4.19 o 
  -9   3   8      194.64      177.98      3.71 o 
  -8   3   8      115.91      102.39      3.19 o 
  -7   3   8        1.30        1.04      1.81 o 
  -6   3   8       10.91        6.92      2.97 o 
  -5   3   8       35.03       34.87      3.22 o 
  -4   3   8       17.45       18.10      1.75 o 
  -3   3   8        5.30        5.49      2.53 o 
  -2   3   8      224.70      205.63      3.56 o 
  -1   3   8       93.00       92.84      2.32 o 
   0   3   8      372.22      382.96      3.91 o 
   1   3   8      383.71      361.69      4.64 o 
   2   3   8       18.83       23.22      2.55 o 
   3   3   8      135.54      129.29      2.87 o 
   4   3   8       10.81       13.70      2.95 o 
   5   3   8       36.17       31.08      5.83 o 
   6   3   8        2.12        0.83      1.76 o 
   7   3   8       68.17       72.10      5.93 o 
   8   3   8        4.14        4.69      6.31 o 
 -14   4   8        7.84        9.86     14.91 o 
 -13   4   8        2.59        4.38      7.30 o 
 -12   4   8       29.06       29.66      7.83 o 
 -11   4   8      155.87      161.44      5.71 o 
 -10   4   8      145.63      150.50      3.96 o 
  -9   4   8       96.14      101.01      3.51 o 
  -8   4   8      362.66      361.79      4.38 o 
  -7   4   8      219.93      203.91      3.52 o 
  -6   4   8      323.78      312.66      3.84 o 
  -5   4   8       19.88       19.09      0.96 o 
  -4   4   8       15.06       15.67      2.38 o 
  -3   4   8      329.75      326.01     10.49 o 
  -2   4   8       77.43       71.22      4.01 o 
  -1   4   8        7.65        4.89      2.63 o 
   0   4   8      170.35      151.95      2.81 o 
   1   4   8      371.00      359.20      7.83 o 
   2   4   8        0.44        2.68      3.25 o 
   3   4   8      159.63      151.79      4.45 o 
   4   4   8       24.30       26.27      3.74 o 
   5   4   8        1.07        1.94      5.40 o 
   6   4   8       17.23       16.44      6.06 o 
   7   4   8       18.64       17.16      7.67 o 
 -14   5   8       32.38       28.79     19.60 o 
 -13   5   8       45.41       43.25     15.62 o 
 -12   5   8        8.92       14.11      9.27 o 
 -11   5   8        3.26        4.83      7.26 o 
 -10   5   8       13.23        8.56      3.75 o 
  -9   5   8       11.88        8.84      3.40 o 
  -8   5   8        0.75        0.77      3.95 o 
  -7   5   8      188.62      189.96      3.60 o 
  -6   5   8       42.35       41.73      3.10 o 
  -5   5   8      899.81      913.26      7.90 o 
  -4   5   8      176.04      166.00      3.57 o 
  -3   5   8       24.34       23.43      3.13 o 
  -2   5   8      187.98      172.63      3.55 o 
  -1   5   8      114.20      118.29      3.04 o 
   0   5   8        1.63        0.94      1.37 o 
   1   5   8       15.24        8.10      2.67 o 
   2   5   8       89.82       70.61      3.93 o 
   3   5   8        0.97        0.83      3.38 o 
   4   5   8       45.46       51.37      5.94 o 
   5   5   8        4.59        7.60      5.37 o 
   6   5   8        6.57        5.87      6.13 o 
   7   5   8        2.87        3.03     13.61 o 
 -13   6   8        3.39        6.20     10.88 o 
 -12   6   8        0.00        0.04      4.62 o 
 -11   6   8       19.09       21.28     11.48 o 
 -10   6   8       36.71       34.05      8.92 o 
  -9   6   8        6.68        4.89      5.03 o 
  -8   6   8        0.05       -1.18      6.48 o 
  -7   6   8        5.45        6.83      3.32 o 
  -6   6   8        7.12        7.84      2.87 o 
  -5   6   8        0.28        0.01      0.80 o 
  -4   6   8      181.99      175.90      3.72 o 
  -3   6   8      194.15      192.00      4.00 o 
  -2   6   8      585.80      580.81      5.85 o 
  -1   6   8       36.32       34.59      3.85 o 
   0   6   8      414.52      414.34      5.84 o 
   1   6   8        0.67        1.90      2.28 o 
   2   6   8       15.40       14.53      4.09 o 
   3   6   8      142.22      149.22      3.85 o 
   4   6   8        0.77        0.54      2.98 o 
   5   6   8        8.82        8.86      6.35 o 
   6   6   8       80.36       87.35      8.19 o 
   7   6   8        0.51        1.89     45.96 o 
 -13   7   8        6.11        3.10      3.77 o 
 -12   7   8        8.04        8.40     12.86 o 
 -11   7   8        0.65       -3.56     41.67 o 
 -10   7   8       57.59       68.96     11.00 o 
  -9   7   8      273.25      275.65     10.33 o 
  -8   7   8       26.72       23.65      6.98 o 
  -7   7   8       19.91       23.31      5.80 o 
  -6   7   8       58.50       49.69      4.00 o 
  -5   7   8       27.79       26.10      3.90 o 
  -4   7   8      265.80      265.82      4.56 o 
  -3   7   8      202.45      197.57      4.29 o 
  -2   7   8       46.64       43.40      5.37 o 
  -1   7   8       84.88       85.03      5.53 o 
   0   7   8      296.46      284.86      9.61 o 
   1   7   8       15.88       11.97      4.06 o 
   2   7   8       27.58       20.44      4.20 o 
   3   7   8       17.10       13.53      5.21 o 
   4   7   8       12.60       10.47      6.61 o 
   5   7   8       25.39       24.25      7.47 o 
   6   7   8       16.47       25.47      8.98 o 
 -13   8   8        1.00        3.71     38.19 o 
 -12   8   8       89.10       91.39      9.85 o 
 -11   8   8       72.52       79.38      9.74 o 
 -10   8   8       12.03       15.99      9.29 o 
  -9   8   8        1.34        4.79     12.42 o 
  -8   8   8      238.62      257.79      6.90 o 
  -7   8   8      205.73      227.00      6.06 o 
  -6   8   8        2.00        2.98      5.57 o 
  -5   8   8        3.66        6.40      5.86 o 
  -4   8   8       41.42       37.48      5.37 o 
  -3   8   8       58.58       48.15      5.97 o 
  -2   8   8      488.41      486.08      7.22 o 
  -1   8   8       58.22       61.14      6.20 o 
   0   8   8       86.70       84.51      6.40 o 
   1   8   8       84.55       83.92      7.05 o 
   2   8   8       32.22       29.06      5.61 o 
   3   8   8       99.33      101.19      5.79 o 
   4   8   8       14.75       18.20      6.88 o 
   5   8   8        1.40        1.79      3.41 o 
 -12   9   8        3.62        1.58     14.77 o 
 -11   9   8      136.82      146.42      9.97 o 
 -10   9   8        8.51       10.70     12.11 o 
  -9   9   8      285.49      326.99      8.98 o 
  -8   9   8       84.69       77.16      8.04 o 
  -7   9   8      102.45      114.78      7.56 o 
  -6   9   8      151.35      161.32      6.72 o 
  -5   9   8       10.32        5.95      5.35 o 
  -4   9   8       61.21       56.15      7.64 o 
  -3   9   8        7.23        5.48      6.27 o 
  -2   9   8        4.74        3.78      9.16 o 
  -1   9   8       32.17       24.97      6.76 o 
   0   9   8        0.02        0.74      1.79 o 
   1   9   8       36.60       39.56      7.52 o 
   2   9   8       39.15       40.18      6.32 o 
   3   9   8      106.92      100.89      8.56 o 
   4   9   8        0.45       -0.96      7.43 o 
   5   9   8       46.02       59.52     18.29 o 
 -10  10   8        2.43        1.07      9.54 o 
  -9  10   8       10.41       12.71      8.47 o 
  -8  10   8       11.35       12.52      8.90 o 
  -7  10   8       83.80       88.23      8.90 o 
  -6  10   8       74.21       73.72      8.07 o 
  -5  10   8        0.80        0.89      4.62 o 
  -4  10   8        0.11        1.98      2.63 o 
  -3  10   8       69.95       68.78      8.17 o 
  -2  10   8       52.71       59.84      8.10 o 
  -1  10   8       12.27        8.24      7.28 o 
   0  10   8       19.75       20.47      9.25 o 
   1  10   8      118.79      125.68      9.03 o 
   2  10   8       13.52       13.49      8.24 o 
   3  10   8       21.68       23.14      9.34 o 
   4  10   8       22.82       38.17     17.54 o 
  -9  11   8       45.19       48.29     14.24 o 
  -8  11   8        6.56        6.22      7.91 o 
  -7  11   8       80.36       83.33      9.14 o 
  -6  11   8       12.25       16.43      8.07 o 
  -5  11   8       33.87       36.29     10.53 o 
  -4  11   8       33.39       36.34     10.26 o 
  -3  11   8        2.52        1.82      5.60 o 
  -2  11   8        2.13        3.15      8.95 o 
  -1  11   8       29.42       31.45      8.40 o 
   0  11   8       68.30       73.94     10.55 o 
   1  11   8       76.71       80.95     11.26 o 
   2  11   8        0.80        5.43     15.25 o 
  -8  12   8       13.77        6.09     40.82 o 
  -7  12   8        6.48        3.46      6.58 o 
  -6  12   8        4.86        3.99     53.61 o 
  -5  12   8       26.86       31.89     11.57 o 
  -4  12   8        0.04       -0.14      2.70 o 
  -3  12   8        0.00        0.29      4.58 o 
  -2  12   8       32.96       32.90     11.92 o 
  -1  12   8        3.58        3.84      8.16 o 
   0  12   8       29.30       28.96     13.86 o 
   1  12   8        5.68       11.47     32.20 o 
 -14   0   9        2.42        5.59      8.28 o 
 -12   0   9        3.93        6.31      4.45 o 
 -10   0   9       53.80       64.70      4.74 o 
  -8   0   9      454.27      452.87      8.43 o 
  -6   0   9      179.16      181.93      2.52 o 
  -4   0   9       16.16       11.03      1.77 o 
  -2   0   9       70.31       66.70      2.17 o 
   0   0   9     2212.42     2224.23     12.47 o 
   2   0   9      226.49      215.27      6.12 o 
   4   0   9       73.27       75.78      4.25 o 
   6   0   9       87.92       93.51      7.76 o 
 -15   1   9       17.24       16.95     21.41 o 
 -14   1   9      144.70      156.93     11.68 o 
 -13   1   9       35.99       35.16      7.91 o 
 -12   1   9       20.79       16.02      5.35 o 
 -11   1   9       65.24       63.72      3.66 o 
 -10   1   9      116.72      118.90      3.56 o 
  -9   1   9       28.09       23.86      3.62 o 
  -8   1   9      217.79      217.12      7.86 o 
  -7   1   9      118.71      114.62      5.76 o 
  -6   1   9       10.28        6.75      1.92 o 
  -5   1   9       13.65       11.96      1.41 o 
  -4   1   9      126.24      116.04      1.45 o 
  -3   1   9      118.87      113.53      1.59 o 
  -2   1   9     1626.10     1581.46      5.48 o 
  -1   1   9      130.53      128.78      1.97 o 
   0   1   9       30.57       30.61      1.86 o 
   1   1   9       99.55       98.01      2.10 o 
   2   1   9      105.32      101.92      2.30 o 
   3   1   9       34.86       32.84      2.55 o 
   4   1   9        0.10        0.69      2.19 o 
   5   1   9       54.34       53.19      4.03 o 
   6   1   9       10.49       13.01      4.70 o 
   7   1   9       33.74       37.16      7.02 o 
 -14   2   9       16.00       22.48     10.55 o 
 -13   2   9       47.69       48.93      9.94 o 
 -12   2   9        3.03        9.18      9.05 o 
 -11   2   9       46.61       40.36      4.33 o 
 -10   2   9       96.01       93.27      4.21 o 
  -9   2   9       36.27       30.67      3.83 o 
  -8   2   9      202.78      203.84      4.55 o 
  -7   2   9        0.75        0.89     11.11 o 
  -6   2   9      171.59      182.99      4.21 o 
  -5   2   9       11.03        8.65      1.67 o 
  -4   2   9       77.49       70.19      1.89 o 
  -3   2   9      505.60      463.73      3.31 o 
  -2   2   9        7.30        4.30      1.41 o 
  -1   2   9      585.23      566.29      3.95 o 
   0   2   9       27.45       21.45      2.00 o 
   1   2   9        2.46        2.18      1.85 o 
   2   2   9       23.65       23.23      2.25 o 
   3   2   9        8.96        8.19      2.86 o 
   4   2   9       23.85       22.30      3.18 o 
   5   2   9        8.98        8.59      4.24 o 
   6   2   9       28.74       33.03      6.03 o 
   7   2   9        7.87        7.42      6.15 o 
 -14   3   9        1.28       -0.65      5.35 o 
 -13   3   9       52.92       49.46      9.52 o 
 -12   3   9        9.31       12.47      6.76 o 
 -11   3   9        6.24        7.19      4.75 o 
 -10   3   9       37.00       38.49      4.14 o 
  -9   3   9        1.37        0.91      1.64 o 
  -8   3   9       41.72       32.27      3.86 o 
  -7   3   9      121.50      112.19      3.67 o 
  -6   3   9       36.18       33.52      3.50 o 
  -5   3   9      389.90      372.87      5.63 o 
  -4   3   9        5.30        1.76      1.41 o 
  -3   3   9       82.53       72.84      2.25 o 
  -2   3   9        0.60        0.15      0.85 o 
  -1   3   9      620.22      592.25      5.37 o 
   0   3   9        2.25        0.52      2.00 o 
   1   3   9        0.03        0.63      2.63 o 
   2   3   9       41.28       35.92      2.74 o 
   3   3   9       14.37       13.17      2.98 o 
   4   3   9       24.87       23.92      3.62 o 
   5   3   9      117.18      119.39      5.70 o 
   6   3   9        3.08        7.77      6.83 o 
   7   3   9      119.55      132.74      7.47 o 
 -14   4   9       21.80       21.82     16.62 o 
 -13   4   9        4.99        5.73      9.47 o 
 -12   4   9       55.91       55.75      6.85 o 
 -11   4   9        0.02        0.37      2.66 o 
 -10   4   9       16.95       22.12      4.48 o 
  -9   4   9        2.18        0.32      1.06 o 
  -8   4   9      185.17      184.21      3.78 o 
  -7   4   9       11.13       11.08      3.72 o 
  -6   4   9        4.59        3.43      3.14 o 
  -5   4   9      439.48      420.24      6.33 o 
  -4   4   9      466.56      494.10      4.23 o 
  -3   4   9      463.53      419.64      6.01 o 
  -2   4   9      286.24      281.25      4.99 o 
  -1   4   9      165.15      160.21      3.05 o 
   0   4   9      341.79      323.54      5.92 o 
   1   4   9        7.60        7.48      2.90 o 
   2   4   9        0.24        0.03      1.61 o 
   3   4   9        8.05        6.48      3.73 o 
   4   4   9       65.48       65.00      5.35 o 
   5   4   9        1.67        3.51      5.13 o 
   6   4   9        0.00        1.98      7.50 o 
 -14   5   9       87.21       91.66     15.94 o 
 -13   5   9       44.51       45.86     10.57 o 
 -12   5   9       18.82       17.94      8.89 o 
 -11   5   9        2.15        0.45      0.78 o 
 -10   5   9      110.42      125.93      4.79 o 
  -9   5   9        6.66        6.96      3.87 o 
  -8   5   9       43.17       43.53      3.90 o 
  -7   5   9      143.12      139.40      3.88 o 
  -6   5   9       27.55       24.63      3.35 o 
  -5   5   9       89.26       79.71      4.13 o 
  -4   5   9       22.70       16.60      4.69 o 
  -3   5   9      108.43       92.36      4.39 o 
  -2   5   9      191.67      173.45      8.86 o 
  -1   5   9       10.00       11.10      2.85 o 
   0   5   9       20.78       19.98      3.46 o 
   1   5   9       39.58       41.64      3.32 o 
   2   5   9       68.47       60.30      3.56 o 
   3   5   9       92.52       90.41      4.44 o 
   4   5   9        0.02        0.61      4.21 o 
   5   5   9       23.40       24.46      7.54 o 
   6   5   9       10.36       11.85     12.64 o 
 -13   6   9       12.29        8.73     12.12 o 
 -12   6   9       84.11       90.95     10.01 o 
 -11   6   9       77.78       78.96     11.94 o 
 -10   6   9        9.70        8.08      5.11 o 
  -9   6   9        2.14        0.51      3.76 o 
  -8   6   9       81.34       91.30      4.90 o 
  -7   6   9        3.72        4.44      3.86 o 
  -6   6   9      198.05      192.32      5.03 o 
  -5   6   9      346.70      366.84      6.18 o 
  -4   6   9      207.03      205.42      4.52 o 
  -3   6   9       39.40       28.89      4.16 o 
  -2   6   9      150.00      159.71      4.07 o 
  -1   6   9        9.65        7.80      4.48 o 
   0   6   9      360.13      357.44      5.47 o 
   1   6   9       20.95       15.49      4.67 o 
   2   6   9       14.08       13.14      4.53 o 
   3   6   9       12.47       11.23      4.85 o 
   4   6   9        1.75        1.57      6.54 o 
   5   6   9        5.82        4.94      5.55 o 
 -13   7   9        2.49        0.93      9.51 o 
 -12   7   9        0.67        2.04     15.16 o 
 -11   7   9        0.88       -1.47      5.55 o 
 -10   7   9       92.57       95.11     11.93 o 
  -9   7   9       30.90       31.18      9.73 o 
  -8   7   9       18.52       12.12      6.55 o 
  -7   7   9       22.17       17.97      5.95 o 
  -6   7   9       34.15       28.56      4.27 o 
  -5   7   9        7.02        5.16      6.02 o 
  -4   7   9        4.69        4.20      3.15 o 
  -3   7   9        4.73        6.09      5.47 o 
  -2   7   9       13.23        9.22      4.60 o 
  -1   7   9       13.02        5.15      6.84 o 
   0   7   9       11.74       10.43      5.37 o 
   1   7   9        8.35        6.62      4.50 o 
   2   7   9        8.60        6.15      4.88 o 
   3   7   9       14.37       15.66      8.28 o 
   4   7   9       32.02       34.09      7.86 o 
   5   7   9        3.18        4.50     15.57 o 
 -13   8   9        7.26        5.98    276.00 o 
 -12   8   9       36.40       33.85     13.56 o 
 -11   8   9        7.49        7.37     12.93 o 
 -10   8   9       19.04       17.64     11.87 o 
  -9   8   9        1.61        1.02      3.43 o 
  -8   8   9        0.42       -2.13      8.48 o 
  -7   8   9       18.05       21.32      8.43 o 
  -6   8   9        6.79        3.11      5.30 o 
  -5   8   9        4.63        4.06      6.05 o 
  -4   8   9       28.44       29.26      7.52 o 
  -3   8   9       30.19       22.50      6.71 o 
  -2   8   9       82.64       88.80      7.23 o 
  -1   8   9        0.28       -0.64      4.45 o 
   0   8   9        9.57       10.46      6.27 o 
   1   8   9        4.30        3.88      4.17 o 
   2   8   9       43.49       47.06      6.44 o 
   3   8   9       20.95       18.69      7.53 o 
   4   8   9       11.61        9.13     10.31 o 
 -11   9   9        6.90       11.87     13.99 o 
 -10   9   9        0.28        2.10      5.88 o 
  -9   9   9       16.05       12.83     14.98 o 
  -8   9   9        3.11        2.57     12.00 o 
  -7   9   9       18.44       16.97     10.83 o 
  -6   9   9        0.10        3.12      6.92 o 
  -5   9   9       50.79       51.63      8.41 o 
  -4   9   9        0.48       -0.57      7.00 o 
  -3   9   9        0.38        1.81      4.05 o 
  -2   9   9        0.66        1.82      2.76 o 
  -1   9   9        4.79       11.68      7.09 o 
   0   9   9      144.23      158.72      7.96 o 
   1   9   9        6.44        6.10      5.46 o 
   2   9   9       50.55       44.75      9.68 o 
   3   9   9        4.74        1.58      5.21 o 
 -10  10   9       52.37       50.53     21.48 o 
  -9  10   9        6.40        8.92      8.75 o 
  -8  10   9        0.19        3.21      6.62 o 
  -7  10   9       13.23       15.94     10.79 o 
  -6  10   9       15.39       12.45     10.06 o 
  -5  10   9        0.15       -2.25      6.79 o 
  -4  10   9       73.87       77.27      9.21 o 
  -3  10   9        1.41        1.25      8.99 o 
  -2  10   9        9.41        9.70     10.85 o 
  -1  10   9       23.27       19.60      8.90 o 
   0  10   9        8.38        8.93      9.68 o 
   1  10   9        0.10       -0.21      7.80 o 
   2  10   9       57.49       54.77     10.69 o 
  -9  11   9        2.57       -0.09      2.01 o 
  -8  11   9       23.32       23.67     16.73 o 
  -7  11   9        5.45       10.94     12.54 o 
  -6  11   9        6.54        1.09      4.86 o 
  -5  11   9        2.20        1.76      9.25 o 
  -4  11   9       12.31       10.92     11.97 o 
  -3  11   9       22.48       24.31     10.92 o 
  -2  11   9        4.45        5.33     10.47 o 
  -1  11   9       32.25       31.87     11.61 o 
   0  11   9       43.16       45.08     11.19 o 
  -1  12   9        0.05        2.21     11.09 o 
 -14   0  10       45.10       54.56     16.81 o 
 -12   0  10        4.57        5.71      5.51 o 
 -10   0  10      305.58      307.74      7.75 o 
  -8   0  10        2.46        8.11      5.33 o 
  -6   0  10      524.76      526.07     20.49 o 
  -4   0  10       20.66       13.37      3.12 o 
  -2   0  10        2.88       -0.85      1.92 o 
   0   0  10        5.55        7.85      2.76 o 
   2   0  10      287.99      312.69      4.80 o 
   4   0  10       53.57       57.49      5.14 o 
   6   0  10        0.29       -0.22      1.50 o 
 -15   1  10       71.42       81.69     19.09 o 
 -14   1  10      146.29      148.20     12.15 o 
 -13   1  10        4.86        5.20      9.80 o 
 -12   1  10        6.58        6.70      3.75 o 
 -11   1  10       10.91       10.21      4.38 o 
 -10   1  10      132.51      127.96      4.07 o 
  -9   1  10       33.37       28.69      4.04 o 
  -8   1  10      292.74      250.26      5.00 o 
  -7   1  10       42.43       30.45      2.29 o 
  -6   1  10        0.00        3.04      2.21 o 
  -5   1  10      195.66      164.56      2.81 o 
  -4   1  10       50.03       58.71      1.52 o 
  -3   1  10      238.02      240.27      2.97 o 
  -2   1  10       94.99       78.76      1.92 o 
  -1   1  10      451.64      444.73      3.41 o 
   0   1  10      119.84      111.83      2.20 o 
   1   1  10       11.29       11.20      2.50 o 
   2   1  10       28.96       25.31      2.85 o 
   3   1  10        9.82        9.15      3.12 o 
   4   1  10      134.57      143.61      3.49 o 
   5   1  10       14.54       15.75      5.06 o 
   6   1  10        8.92        9.24      7.36 o 
 -15   2  10        6.72       10.01     28.70 o 
 -14   2  10       14.05       13.13     10.71 o 
 -13   2  10       61.38       65.60     10.00 o 
 -12   2  10        1.75        2.72      7.85 o 
 -11   2  10       59.48       58.90      5.83 o 
 -10   2  10       88.05       90.99      5.15 o 
  -9   2  10        0.67        0.69      9.74 o 
  -8   2  10       85.02       83.66      4.41 o 
  -7   2  10       94.04       64.99      5.46 o 
  -6   2  10       54.85       47.99      2.99 o 
  -5   2  10      135.48      137.82      2.30 o 
  -4   2  10       11.74        7.57      1.80 o 
  -3   2  10      963.79      910.00      4.55 o 
  -2   2  10       55.43       48.16      2.00 o 
  -1   2  10       11.37        9.58      2.21 o 
   0   2  10        2.65        2.86      2.21 o 
   1   2  10       75.48       74.34      2.52 o 
   2   2  10        3.72        3.56      3.63 o 
   3   2  10        6.83        5.47      3.72 o 
   4   2  10       81.57       90.74      4.93 o 
   5   2  10        6.05        6.91      6.88 o 
   6   2  10       12.80       14.86      6.71 o 
 -14   3  10       16.02       17.91      9.62 o 
 -13   3  10       87.57       96.10     10.52 o 
 -12   3  10       61.11       58.21      7.21 o 
 -11   3  10       35.24       36.26      5.28 o 
 -10   3  10       34.76       26.80      4.70 o 
  -9   3  10       49.36       48.84      4.14 o 
  -8   3  10      256.95      255.86      5.27 o 
  -7   3  10        1.35        0.07      0.88 o 
  -6   3  10       16.79       21.36      4.04 o 
  -5   3  10     1342.03     1267.26     21.18 o 
  -4   3  10       52.07       43.23      2.31 o 
  -3   3  10       39.02       36.26      2.45 o 
  -2   3  10        0.08        1.49      1.41 o 
  -1   3  10      285.74      265.96      5.17 o 
   0   3  10        2.90        2.46      2.41 o 
   1   3  10        1.68        1.72      3.06 o 
   2   3  10       40.18       34.49      3.42 o 
   3   3  10       14.08       12.29      3.70 o 
   4   3  10        2.07        2.29      4.75 o 
   5   3  10       79.00       74.56      6.79 o 
   6   3  10        3.36        3.95      6.89 o 
 -14   4  10       27.94       25.62     17.85 o 
 -13   4  10        1.16        1.68      3.61 o 
 -12   4  10        9.97       14.22      7.05 o 
 -11   4  10        0.92        0.85      1.66 o 
 -10   4  10       72.80       71.79      4.86 o 
  -9   4  10        2.77        3.30      9.30 o 
  -8   4  10       17.69       16.02      4.09 o 
  -7   4  10      104.27       98.85      4.65 o 
  -6   4  10        9.46        9.13      3.68 o 
  -5   4  10        1.89        0.05      0.93 o 
  -4   4  10      249.88      255.67      3.49 o 
  -3   4  10      422.47      404.34      6.11 o 
  -2   4  10       50.13       51.07      2.68 o 
  -1   4  10        8.71        7.80      2.69 o 
   0   4  10       23.48       24.90      2.84 o 
   1   4  10        4.02        4.75      3.25 o 
   2   4  10      115.71      111.08      3.49 o 
   3   4  10       16.29       14.43      4.26 o 
   4   4  10       14.27       13.67      5.93 o 
   5   4  10      133.60      150.40      7.16 o 
   6   4  10        7.48       11.28     10.89 o 
 -13   5  10        7.41        9.87     10.42 o 
 -12   5  10      140.49      161.91     10.67 o 
 -11   5  10       40.26       47.21      5.91 o 
 -10   5  10       26.75       21.12      4.90 o 
  -9   5  10       69.59       73.11      4.66 o 
  -8   5  10       17.12       14.52      4.13 o 
  -7   5  10        6.19        4.64      3.97 o 
  -6   5  10       10.60        9.29      5.25 o 
  -5   5  10       39.32       41.87      4.24 o 
  -4   5  10      188.65      185.45      5.15 o 
  -3   5  10       26.60       21.72      4.69 o 
  -2   5  10      107.55      104.31      5.81 o 
  -1   5  10        2.15       -0.03      2.06 o 
   0   5  10       56.16       60.33      3.49 o 
   1   5  10        6.43        8.18      4.10 o 
   2   5  10        8.42        5.16      4.51 o 
   3   5  10       71.80       73.10      6.29 o 
   4   5  10       31.30       30.61      7.71 o 
   5   5  10        1.73       -1.01      5.30 o 
 -13   6  10       26.38       27.48     12.79 o 
 -12   6  10        4.54        3.08   1262.90 o 
 -11   6  10        1.91       -1.85      3.54 o 
 -10   6  10      163.82      182.63      6.80 o 
  -9   6  10        0.00        2.16      7.89 o 
  -8   6  10        0.16       -0.22      3.15 o 
  -7   6  10       74.15       75.43      5.67 o 
  -6   6  10      274.66      279.95      6.25 o 
  -5   6  10       11.47       11.94      4.33 o 
  -4   6  10       63.93       63.21      5.77 o 
  -3   6  10       52.13       50.67      5.62 o 
  -2   6  10        0.89        0.42      5.18 o 
  -1   6  10       50.03       51.05      5.67 o 
   0   6  10        2.07        4.91      4.33 o 
   1   6  10       61.79       63.10      4.95 o 
   2   6  10       24.83       21.36      5.38 o 
   3   6  10        7.09        3.50      8.98 o 
   4   6  10      147.22      166.63     10.44 o 
 -13   7  10        3.52       -2.33      3.96 o 
 -12   7  10       18.88       17.47     14.65 o 
 -11   7  10        9.49        3.99     24.05 o 
 -10   7  10       26.57       26.97     13.52 o 
  -9   7  10       35.00       27.81      6.55 o 
  -8   7  10       69.61       69.64      6.40 o 
  -7   7  10      141.09      146.84      6.47 o 
  -6   7  10       71.72       68.08      5.83 o 
  -5   7  10        6.82        5.50      7.43 o 
  -4   7  10        3.26        7.03      5.81 o 
  -3   7  10       61.04       68.22      6.05 o 
  -2   7  10       12.54        9.19      5.91 o 
  -1   7  10        8.11        6.97      4.76 o 
   0   7  10        6.02        3.56      6.15 o 
   1   7  10       27.08       27.33      7.15 o 
   2   7  10       51.02       50.95      5.66 o 
   3   7  10       50.95       52.89      7.80 o 
   4   7  10       20.15       20.29      9.13 o 
 -12   8  10        5.92        8.70     11.24 o 
 -11   8  10       13.16       11.38     38.28 o 
 -10   8  10        0.01        0.41      2.45 o 
  -9   8  10       13.72        9.23     17.66 o 
  -8   8  10       23.98       22.85      9.55 o 
  -7   8  10        9.34        9.47      9.61 o 
  -6   8  10       29.93       28.85      8.95 o 
  -5   8  10        0.02        0.47      4.25 o 
  -4   8  10       52.70       47.71      8.37 o 
  -3   8  10        0.40        2.17      6.97 o 
  -2   8  10        1.62        3.14      3.89 o 
  -1   8  10        6.72        9.91      7.82 o 
   0   8  10        0.61       -1.88      3.84 o 
   1   8  10       11.60        9.61      7.76 o 
   2   8  10        7.01        6.28      8.41 o 
   3   8  10        5.03        0.61      3.89 o 
 -10   9  10        6.69        6.86     18.08 o 
  -9   9  10        0.08       -2.30     17.90 o 
  -8   9  10        0.00       -1.85      4.98 o 
  -7   9  10        0.58       -3.61      6.83 o 
  -6   9  10       16.10       17.76      8.96 o 
  -5   9  10      196.02      204.33      9.66 o 
  -4   9  10       70.99       82.72      8.65 o 
  -3   9  10        9.02        5.18      4.90 o 
  -2   9  10       28.27       23.66      9.20 o 
  -1   9  10       37.94       38.17      8.72 o 
   0   9  10      122.43      130.71      7.69 o 
   1   9  10        0.37        3.35      6.71 o 
   2   9  10       22.46       18.89     14.18 o 
  -8  10  10        0.10        1.22     17.24 o 
  -7  10  10       90.83      101.29     10.88 o 
  -6  10  10       31.53       30.69     11.44 o 
  -5  10  10        0.45        4.81      9.38 o 
  -4  10  10       26.46       21.71      9.60 o 
  -3  10  10       26.53       29.65     11.05 o 
  -2  10  10       11.33       10.13     13.97 o 
  -1  10  10       17.32       22.15     11.85 o 
   0  10  10       20.03       16.11     10.82 o 
  -4  11  10       10.84       11.65     12.61 o 
  -3  11  10        8.34       14.39     14.87 o 
  -2  11  10       35.81       37.81     17.19 o 
  -1  11  10        2.30        1.44      7.53 o 
   0  11  10        8.33        6.62     15.29 o 
 -14   0  11       29.52       18.70     17.82 o 
 -12   0  11       11.21       14.51      8.11 o 
 -10   0  11        1.06       -0.25     16.01 o 
  -8   0  11       56.57       46.30      5.48 o 
  -6   0  11      143.49       96.76      6.06 o 
  -4   0  11      263.74      246.29      4.35 o 
  -2   0  11        3.61        3.42      3.22 o 
   0   0  11       96.30      101.41      3.80 o 
   2   0  11      271.45      297.27      6.19 o 
   4   0  11       76.31       84.33     13.79 o 
 -14   1  11        3.77        3.93      9.26 o 
 -13   1  11        3.47        4.95     18.25 o 
 -12   1  11        2.46        4.72      5.86 o 
 -11   1  11       17.26       17.82      4.72 o 
 -10   1  11        2.31        2.94      4.37 o 
  -9   1  11        3.42        1.79     11.13 o 
  -8   1  11        0.98        0.56      6.37 o 
  -7   1  11       55.99       63.39      3.99 o 
  -6   1  11      150.92      119.21      2.69 o 
  -5   1  11        1.85        2.51      1.72 o 
  -4   1  11      159.97      155.90      2.11 o 
  -3   1  11       10.71        9.26      2.09 o 
  -2   1  11        1.06        1.10      0.88 o 
  -1   1  11        2.79        2.43      2.26 o 
   0   1  11       70.34       69.65      2.63 o 
   1   1  11       17.11       16.48      3.07 o 
   2   1  11       22.28       23.56      3.25 o 
   3   1  11       33.35       32.96      3.69 o 
   4   1  11        9.38       10.76      4.54 o 
   5   1  11        1.82        3.97      4.44 o 
 -14   2  11       28.25       29.35     11.80 o 
 -13   2  11       28.36       25.73      8.04 o 
 -12   2  11        0.15       -1.42      3.95 o 
 -11   2  11       68.77       79.93      5.12 o 
 -10   2  11       10.52       13.71      5.41 o 
  -9   2  11      154.44      183.80      4.95 o 
  -8   2  11        5.15        4.07      3.06 o 
  -7   2  11       79.90       79.20      2.97 o 
  -6   2  11       82.95       68.57      2.97 o 
  -5   2  11       97.91       95.42      2.94 o 
  -4   2  11       41.00       25.68      2.24 o 
  -3   2  11      103.62      100.39      2.11 o 
  -2   2  11        0.52        1.86      1.98 o 
  -1   2  11      159.44      154.17      2.47 o 
   0   2  11        1.99        2.31      2.06 o 
   1   2  11        0.02        1.13      2.48 o 
   2   2  11      302.94      352.67      4.20 o 
   3   2  11        5.70        4.87      4.67 o 
   4   2  11       29.89       36.00      5.43 o 
   5   2  11        0.47        1.28      3.38 o 
 -14   3  11        3.40        1.25      7.18 o 
 -13   3  11       12.73       12.25      8.19 o 
 -12   3  11        7.51        7.14      9.75 o 
 -11   3  11       13.66        8.45      6.56 o 
 -10   3  11        4.33        6.24      4.37 o 
  -9   3  11       65.98       73.37      4.81 o 
  -8   3  11       38.00       41.13      5.73 o 
  -7   3  11       69.98       83.31      5.12 o 
  -6   3  11        1.12        3.94      2.84 o 
  -5   3  11        6.72       11.29      4.02 o 
  -4   3  11       38.92       29.44      3.39 o 
  -3   3  11        5.73        4.10      2.44 o 
  -2   3  11        2.31        3.56      2.51 o 
  -1   3  11       64.65       62.16      2.96 o 
   0   3  11       76.45       79.00      3.25 o 
   1   3  11       59.80       58.17      3.52 o 
   2   3  11       37.38       41.54      3.88 o 
   3   3  11        7.58        7.79      5.00 o 
   4   3  11       56.69       58.62      6.01 o 
   5   3  11        7.62        3.25     30.01 o 
 -14   4  11        1.80        4.68     11.78 o 
 -13   4  11       15.26       15.31     10.90 o 
 -12   4  11       14.73       16.89      9.35 o 
 -11   4  11        6.42        5.22      4.60 o 
 -10   4  11        5.85        5.51      6.93 o 
  -9   4  11      161.89      175.85      5.34 o 
  -8   4  11      159.52      156.92      4.63 o 
  -7   4  11        2.13        3.45      9.60 o 
  -6   4  11        2.23        0.75      5.70 o 
  -5   4  11       30.43       21.75      5.02 o 
  -4   4  11       12.30       12.89      3.55 o 
  -3   4  11      116.74      118.40      3.32 o 
  -2   4  11       17.00       12.60      3.05 o 
  -1   4  11        2.99        1.36      1.57 o 
   0   4  11        5.82        5.25      3.72 o 
   1   4  11        5.09        3.15      3.15 o 
   2   4  11        1.59        0.16      1.98 o 
   3   4  11       16.72       15.61      5.55 o 
   4   4  11        0.45       -2.62      7.38 o 
   5   4  11       16.62       30.82     14.28 o 
 -13   5  11        0.80       -0.64     13.72 o 
 -11   5  11       10.79        9.51      7.21 o 
 -10   5  11        0.25       -0.21     57.47 o 
  -9   5  11       62.01       55.78      6.20 o 
  -8   5  11        8.30       11.75      5.23 o 
  -7   5  11       54.90       54.31      5.55 o 
  -6   5  11        5.68        4.16      4.70 o 
  -5   5  11        7.25        7.30      5.87 o 
  -4   5  11       13.36        7.26      5.65 o 
  -3   5  11        0.05        0.12      1.12 o 
  -2   5  11        7.50        8.51      3.80 o 
  -1   5  11        0.00       -0.69      1.36 o 
   0   5  11        0.41       -1.25      1.79 o 
   1   5  11       14.81        9.79      4.30 o 
   2   5  11        9.83        7.02      5.12 o 
   3   5  11        0.76       -0.71      4.16 o 
   4   5  11        5.69        4.52      4.74 o 
 -13   6  11        0.09       -0.51      2.49 o 
 -12   6  11        0.20       -3.32     10.12 o 
 -11   6  11        0.03       -1.13      2.26 o 
 -10   6  11       29.04       26.57      7.63 o 
  -9   6  11        6.28        3.20      6.53 o 
  -8   6  11        1.88        0.05      1.14 o 
  -7   6  11      242.69      266.00      6.78 o 
  -6   6  11        5.36        5.62      5.51 o 
  -5   6  11       81.69       86.04      6.74 o 
  -4   6  11        3.89        3.69      5.10 o 
  -3   6  11        0.49        0.01      0.74 o 
  -2   6  11       40.53       46.56      5.17 o 
  -1   6  11       61.54       53.59      6.35 o 
   0   6  11       11.32        8.13      5.44 o 
   1   6  11        0.35        2.70      5.16 o 
   2   6  11       62.07       60.14      7.70 o 
   3   6  11        7.06       12.17     12.31 o 
   4   6  11       80.47       87.24     15.19 o 
 -13   7  11       11.26        5.15     11.31 o 
 -12   7  11        8.60        7.72    110.90 o 
 -11   7  11        6.61        5.99     40.86 o 
 -10   7  11       10.12        9.04     14.59 o 
  -9   7  11      138.91      147.91      7.98 o 
  -8   7  11       18.47       22.07      7.03 o 
  -7   7  11       13.55       20.71      7.00 o 
  -6   7  11       25.54       22.89      7.20 o 
  -5   7  11        0.08        0.25      2.23 o 
  -4   7  11       57.96       59.09      7.58 o 
  -3   7  11      102.57      111.39      7.42 o 
  -2   7  11        4.18        3.78      7.07 o 
  -1   7  11        0.04       -0.13      5.20 o 
   0   7  11       54.91       56.46      8.83 o 
   1   7  11        0.49        2.41      4.99 o 
   2   7  11       30.19       32.77      9.40 o 
 -11   8  11        0.00        2.26     60.54 o 
 -10   8  11        4.29        5.91     11.43 o 
  -9   8  11       55.08       56.94     15.34 o 
  -8   8  11        6.10        8.55      8.56 o 
  -7   8  11       70.70       74.32     13.02 o 
  -6   8  11        0.24        3.91      3.95 o 
  -5   8  11        8.40        9.27     11.85 o 
  -4   8  11       11.45       15.63     12.76 o 
  -3   8  11       33.38       31.61     13.59 o 
  -2   8  11        6.79        7.46      8.92 o 
  -1   8  11        0.91       -1.30      4.31 o 
   0   8  11        0.07       -2.05      4.15 o 
   1   8  11       21.14       20.37      7.73 o 
  -9   9  11        1.50        2.10      8.32 o 
  -8   9  11       34.79       36.21     15.74 o 
  -7   9  11       15.61       16.24     13.77 o 
  -6   9  11       29.38       37.13     12.74 o 
  -5   9  11        0.00       -0.93    119.14 o 
  -4   9  11       23.38       23.98     14.62 o 
  -2   9  11        0.80       -1.29      4.22 o 
  -1   9  11        2.24       -1.32      7.05 o 
   0   9  11       42.64       45.61     10.21 o 
  -6  10  11        3.53        4.95     23.59 o 
  -5  10  11       74.49       84.53     14.43 o 
  -4  10  11        4.52        8.67     14.86 o 
  -3  10  11        5.16        5.54     10.43 o 
  -2  10  11        1.08        0.15      1.78 o 
  -1  10  11        0.35        0.23      1.13 o 
   0  10  11       10.19       10.81     20.36 o 
 -14   0  12      140.13      157.76     19.74 o 
 -12   0  12      406.09      449.12     15.70 o 
 -10   0  12       24.00       30.38      8.49 o 
  -8   0  12      119.44      117.01      7.74 o 
  -6   0  12        5.40        7.27      5.41 o 
  -4   0  12        3.47        2.44      4.27 o 
  -2   0  12       17.44       20.36      3.72 o 
   0   0  12       40.72       43.61      4.82 o 
   2   0  12       20.24       22.24      6.01 o 
   4   0  12      127.68      146.50      9.65 o 
 -14   1  12       59.20       63.78     13.40 o 
 -13   1  12        1.85        3.03      5.05 o 
 -12   1  12        0.07        1.12      7.33 o 
 -11   1  12       13.40       16.78      5.38 o 
 -10   1  12      154.05      150.56      6.44 o 
  -9   1  12       41.42       32.31      4.99 o 
  -8   1  12        0.85        1.25      3.72 o 
  -7   1  12       44.16       35.09      4.71 o 
  -6   1  12        1.41        2.35      4.32 o 
  -5   1  12       56.36       50.88      3.54 o 
  -4   1  12        5.12        9.81      2.56 o 
  -3   1  12       10.62       10.24      2.45 o 
  -2   1  12       47.85       57.09      2.75 o 
  -1   1  12        0.91        0.61      0.60 o 
   0   1  12        1.00        2.17      2.66 o 
   1   1  12       17.85       19.79      3.54 o 
   2   1  12        6.02        5.65      4.65 o 
   3   1  12       27.40       32.03      4.94 o 
   4   1  12        3.57        2.38      3.21 o 
 -14   2  12        4.01        3.35     16.00 o 
 -13   2  12        1.81        4.80      6.80 o 
 -12   2  12      127.04      131.85      6.50 o 
 -11   2  12        3.65        2.77      4.18 o 
 -10   2  12        2.69        2.56      5.22 o 
  -9   2  12       92.02       86.28      5.59 o 
  -8   2  12       17.57       17.30      5.77 o 
  -7   2  12      178.09      181.09      4.89 o 
  -6   2  12        0.44        2.14      2.94 o 
  -5   2  12       16.75       10.38      3.50 o 
  -4   2  12       46.90       46.88      3.35 o 
  -3   2  12       13.90       16.28      2.86 o 
  -2   2  12       52.47       55.69      3.15 o 
  -1   2  12       89.12       90.19      3.04 o 
   0   2  12        1.39        0.31      4.13 o 
   1   2  12       19.21       18.94      4.27 o 
   2   2  12        0.69        1.41      2.47 o 
   3   2  12       43.94       48.68      6.09 o 
   4   2  12       10.17        8.57      8.03 o 
 -14   3  12        3.21        3.68     12.26 o 
 -13   3  12        1.68       -1.94      8.53 o 
 -12   3  12       13.16       12.14      6.61 o 
 -11   3  12        1.12        0.18      6.05 o 
 -10   3  12        3.14        0.30      1.63 o 
  -9   3  12       14.50        7.77      8.42 o 
  -8   3  12        1.41        3.68      4.62 o 
  -7   3  12       23.91       18.97      5.01 o 
  -6   3  12        4.81        5.95      3.72 o 
  -5   3  12        2.30        2.55      2.82 o 
  -4   3  12      127.65      136.33      4.73 o 
  -3   3  12       10.92        8.36      3.91 o 
  -2   3  12        2.03        3.77      3.10 o 
  -1   3  12      162.74      169.92      3.59 o 
   0   3  12        5.22        3.43      2.95 o 
   1   3  12       19.60       20.44      4.40 o 
   2   3  12        0.62        0.17      1.01 o 
   3   3  12        5.02        2.01      6.76 o 
   4   3  12       40.58       51.08     14.80 o 
 -13   4  12       29.29       24.91     17.44 o 
 -12   4  12       51.56       56.06     10.34 o 
 -11   4  12       14.61       21.65      7.02 o 
 -10   4  12       84.93       97.66      6.39 o 
  -9   4  12      123.99      124.87      6.02 o 
  -8   4  12      107.56      102.22      6.27 o 
  -7   4  12       21.36       16.88      5.70 o 
  -6   4  12       29.39       26.28      4.61 o 
  -5   4  12       17.73       13.17      4.91 o 
  -4   4  12       10.89        7.89      4.13 o 
  -3   4  12       38.45       36.23      4.23 o 
  -2   4  12       16.46       15.29      4.18 o 
  -1   4  12       62.74       61.68      3.77 o 
   0   4  12        1.63        1.06      1.96 o 
   1   4  12       96.52      107.94      4.57 o 
   2   4  12        1.68        2.59      5.43 o 
   3   4  12        0.08       -0.44      3.45 o 
 -13   5  12        7.08       11.78     20.30 o 
 -12   5  12       59.41       66.82     17.94 o 
 -11   5  12      109.26      120.94      8.68 o 
 -10   5  12       12.15       13.47      8.29 o 
  -9   5  12        1.24        0.08      1.60 o 
  -8   5  12       22.90       30.13      6.51 o 
  -7   5  12       38.15       44.45      6.36 o 
  -6   5  12        0.27       -1.41      5.22 o 
  -5   5  12        0.70        0.74      1.99 o 
  -4   5  12       24.22       17.43      5.08 o 
  -3   5  12       52.82       55.67      4.65 o 
  -2   5  12        6.16        8.03      4.58 o 
  -1   5  12       94.16       96.76      4.62 o 
   0   5  12       12.55       10.76      4.57 o 
   1   5  12       41.79       43.74      4.78 o 
   2   5  12        6.79        5.91      6.49 o 
   3   5  12        1.15        0.93      4.53 o 
 -13   6  12       43.31       53.17     19.19 o 
 -12   6  12      145.70      152.79     17.64 o 
 -11   6  12        2.13        1.22      6.50 o 
 -10   6  12       78.29       90.13      8.29 o 
  -9   6  12        3.98        5.97      6.33 o 
  -8   6  12       13.16       18.51      6.25 o 
  -7   6  12       12.88       14.98      6.79 o 
  -6   6  12       11.81       13.68      7.65 o 
  -5   6  12        0.85        1.55      2.71 o 
  -4   6  12        7.00        5.89      5.20 o 
  -3   6  12        1.02        2.71      6.18 o 
  -2   6  12        0.05       -0.37      3.89 o 
  -1   6  12       20.00       21.81      5.55 o 
   0   6  12        1.83        0.84      4.65 o 
   1   6  12        7.64        1.69      3.53 o 
   2   6  12        0.61       -1.53      4.42 o 
   3   6  12       50.58       62.96     15.31 o 
 -11   7  12       15.35       26.40     15.07 o 
 -10   7  12        9.01        7.96      8.99 o 
  -9   7  12       10.44        4.70      6.36 o 
  -8   7  12        1.48       -0.23      0.51 o 
  -7   7  12        4.98        1.61      2.53 o 
  -6   7  12       33.17       44.77      7.18 o 
  -5   7  12      119.29      137.61      8.79 o 
  -4   7  12        0.30        0.30      3.06 o 
  -3   7  12       26.84       29.71      7.13 o 
  -2   7  12        0.95        2.41     11.25 o 
  -1   7  12        0.03       -0.93      5.22 o 
   0   7  12        0.66        3.03      5.51 o 
   1   7  12      105.13      121.06     12.50 o 
  -9   8  12       51.96       56.27     15.20 o 
  -8   8  12       92.35      103.04     10.49 o 
  -7   8  12       18.58       15.17      9.93 o 
  -6   8  12       50.87       50.29      8.84 o 
  -5   8  12        3.99        1.17      4.48 o 
  -4   8  12       22.13       34.51     15.14 o 
  -3   8  12        6.97       13.96      9.01 o 
  -2   8  12        2.66        7.53      9.36 o 
  -1   8  12       16.21       23.01     11.15 o 
   0   8  12        1.33        1.52      4.64 o 
  -6   9  12       38.72       38.30     17.81 o 
  -5   9  12        1.99        4.36     15.76 o 
  -4   9  12        0.69       -2.40     23.83 o 
  -3   9  12        4.22       -0.38      9.78 o 
  -2   9  12        6.56        9.06     13.70 o 
  -1   9  12       28.87       36.24     15.75 o 
 -12   0  13        8.58        4.45      6.17 o 
 -10   0  13      195.14      220.49      8.64 o 
  -8   0  13       16.90       16.01      8.35 o 
  -6   0  13        5.49        2.96      8.37 o 
  -4   0  13       55.03       50.94      7.63 o 
  -2   0  13       18.11       21.03      4.73 o 
   0   0  13      100.88      110.20      5.44 o 
   2   0  13        1.46        6.05      9.60 o 
 -14   1  13       31.35       26.66     24.07 o 
 -13   1  13        2.37        0.04      2.69 o 
 -12   1  13       54.64       58.80      7.16 o 
 -11   1  13        0.02        6.53      9.44 o 
 -10   1  13       78.75       90.66      9.92 o 
  -9   1  13        1.24        1.78      5.12 o 
  -8   1  13        1.21        0.11      1.51 o 
  -7   1  13        6.00        7.82      6.66 o 
  -6   1  13        8.22        4.98      5.27 o 
  -5   1  13       36.36       32.48      5.87 o 
  -4   1  13        0.76       -0.53      4.23 o 
  -3   1  13        2.87        3.75      2.90 o 
  -2   1  13       44.40       47.48      3.34 o 
  -1   1  13       71.59       78.61      3.55 o 
   0   1  13        5.06        2.49      4.13 o 
   1   1  13       47.37       50.52      4.44 o 
   2   1  13       15.24       18.11      4.97 o 
   3   1  13        0.34        2.91      8.59 o 
 -14   2  13        5.46        6.66     11.68 o 
 -13   2  13       33.13       33.96      9.36 o 
 -12   2  13       70.19       71.23      7.14 o 
 -11   2  13        6.33        5.83      9.12 o 
 -10   2  13       29.06       30.53      7.34 o 
  -9   2  13        6.06        4.29      7.54 o 
  -8   2  13       39.91       38.97      5.60 o 
  -7   2  13        0.31        4.85      5.22 o 
  -6   2  13        0.76        2.15      2.15 o 
  -5   2  13       21.34       18.22      5.40 o 
  -4   2  13        1.27       -0.05      2.41 o 
  -3   2  13       13.17       17.97      4.08 o 
  -2   2  13       16.74       19.18      4.27 o 
  -1   2  13       15.62       15.40      4.30 o 
   0   2  13       29.43       35.36      4.55 o 
   1   2  13        2.42        0.39      2.22 o 
   2   2  13       15.86       18.68      5.62 o 
   3   2  13       20.13       23.97     14.42 o 
 -14   3  13       54.19       73.16     21.80 o 
 -13   3  13       24.19       27.44     11.18 o 
 -12   3  13        2.80        0.84      1.74 o 
 -11   3  13        7.73        8.33      7.70 o 
 -10   3  13       12.43       11.57      6.38 o 
  -9   3  13        0.83        0.43      1.29 o 
  -8   3  13       33.13       33.11      6.52 o 
  -7   3  13       12.14        9.94      7.66 o 
  -6   3  13        7.95        9.22      6.75 o 
  -5   3  13      126.77      131.82      4.48 o 
  -4   3  13        6.72        7.08      3.98 o 
  -3   3  13        0.06        0.17      1.20 o 
  -2   3  13       31.39       31.66      4.56 o 
  -1   3  13       18.07       21.14      4.80 o 
   0   3  13       12.50       15.85      4.71 o 
   1   3  13        4.31        4.81      6.83 o 
   2   3  13       11.34       12.78      6.93 o 
   3   3  13       12.22       13.13     11.87 o 
 -13   4  13        9.39       11.69     13.09 o 
 -12   4  13        2.22        1.31     15.96 o 
 -11   4  13       45.23       43.16      7.81 o 
 -10   4  13        0.00       -3.18      8.39 o 
  -9   4  13        0.20       -1.38      3.19 o 
  -8   4  13        1.74        1.32      3.06 o 
  -7   4  13      114.40      117.81      5.86 o 
  -6   4  13        0.51        2.64      9.47 o 
  -5   4  13       14.78       17.15      4.85 o 
  -4   4  13       47.56       41.90      4.87 o 
  -3   4  13        2.04        1.23      3.85 o 
  -2   4  13       10.42        7.50      5.03 o 
  -1   4  13       23.86       26.35      5.35 o 
   0   4  13      119.69      150.53      5.61 o 
   1   4  13        0.20        0.80      1.52 o 
   2   4  13        0.10        2.50      9.88 o 
 -12   5  13       62.37       63.89     20.79 o 
 -11   5  13       55.17       61.56      9.76 o 
 -10   5  13       39.08       44.76      8.91 o 
  -9   5  13      115.41      129.83      9.12 o 
  -8   5  13        7.32       13.48      8.24 o 
  -7   5  13       21.93       26.67      8.12 o 
  -6   5  13        1.35        2.47      6.12 o 
  -5   5  13       27.67       29.37      5.48 o 
  -4   5  13       11.55        9.30      6.02 o 
  -3   5  13       13.14       10.36      6.04 o 
  -2   5  13       31.84       32.97      6.21 o 
  -1   5  13        0.16       -0.92      2.31 o 
   0   5  13        5.65        5.60      6.56 o 
   1   5  13        0.50        0.54      4.70 o 
 -11   6  13       15.10       17.17     10.23 o 
 -10   6  13       49.17       52.56      9.92 o 
  -9   6  13        0.07        3.10      4.07 o 
  -8   6  13        0.14        0.30      1.91 o 
  -7   6  13      107.96      128.08      9.12 o 
  -6   6  13       15.97       15.32      5.69 o 
  -5   6  13       12.09       14.44      6.71 o 
  -4   6  13        8.60        7.88      6.66 o 
  -3   6  13        0.38       -0.02      3.59 o 
  -2   6  13       26.28       25.79      6.33 o 
  -1   6  13        0.09        0.21      4.99 o 
   0   6  13        4.80        1.04      2.55 o 
 -10   7  13        1.98        7.27     12.37 o 
  -9   7  13        0.46       -0.89      7.32 o 
  -8   7  13       20.91       16.96     11.15 o 
  -7   7  13       17.20       16.96      8.65 o 
  -6   7  13       18.20       19.30      8.07 o 
  -5   7  13        6.99       10.59      7.32 o 
  -4   7  13        0.24        0.63      2.67 o 
  -3   7  13        0.67       -0.60      1.86 o 
  -2   7  13       14.78       16.76      7.60 o 
  -1   7  13       26.83       27.81      8.60 o 
   0   7  13        0.16        2.01     51.59 o 
  -9   8  13        0.00       -3.18     43.95 o 
  -8   8  13       59.93       60.27     14.08 o 
  -7   8  13        2.70       -3.93     16.95 o 
  -6   8  13       13.48       13.79     11.88 o 
  -5   8  13        2.56       -2.12      5.74 o 
  -4   8  13       45.00       51.00      9.75 o 
  -3   8  13        0.03       -0.11      7.60 o 
  -2   8  13       14.64       16.51     14.26 o 
  -1   8  13        1.87        4.24     15.73 o 
  -4   9  13        0.57       -3.91      8.30 o 
 -12   0  14       53.64       51.24     13.44 o 
 -10   0  14       67.09       78.49      9.66 o 
  -8   0  14       34.17       32.98      9.18 o 
  -6   0  14       51.22       56.32      8.97 o 
  -4   0  14      208.74      239.80     10.42 o 
  -2   0  14       89.10       98.44     10.94 o 
   0   0  14        5.19        2.61      4.38 o 
 -13   1  14       28.44       33.34      8.79 o 
 -12   1  14       37.74       41.38      8.10 o 
 -11   1  14        7.50       10.28      7.57 o 
 -10   1  14       23.51       18.98      7.77 o 
  -9   1  14        8.18        7.22      7.59 o 
  -8   1  14        2.45        5.12      6.09 o 
  -7   1  14       12.06       13.04      6.19 o 
  -6   1  14       59.15       65.72      6.39 o 
  -5   1  14        0.10        0.68      2.28 o 
  -4   1  14        7.42       13.19      6.19 o 
  -3   1  14       59.10       56.96      6.76 o 
  -2   1  14       20.84       26.06      5.52 o 
  -1   1  14       29.85       30.70      5.93 o 
   0   1  14       26.95       32.90      5.12 o 
   1   1  14        1.60        0.27      0.92 o 
 -13   2  14        0.54        1.78     32.36 o 
 -12   2  14       42.57       44.89      8.45 o 
 -11   2  14        0.01        0.57      1.75 o 
 -10   2  14        0.18       -1.11      6.77 o 
  -9   2  14       13.01       12.43      8.11 o 
  -8   2  14        2.35        3.23      4.20 o 
  -7   2  14       24.53       24.57      6.89 o 
  -6   2  14        5.49        4.34      5.44 o 
  -5   2  14       87.98       78.71      7.40 o 
  -4   2  14        1.17        3.32      6.44 o 
  -3   2  14       55.36       58.91      7.52 o 
  -2   2  14        0.02        2.12      5.65 o 
  -1   2  14        0.01       -0.53      3.63 o 
   0   2  14        0.08        2.28      5.34 o 
   1   2  14        2.74        0.35      1.91 o 
 -13   3  14       62.29       60.60     15.97 o 
 -12   3  14       49.02       58.75      9.58 o 
 -11   3  14        0.87        3.46      5.64 o 
 -10   3  14       38.84       35.20      8.30 o 
  -9   3  14        1.20        1.12      2.73 o 
  -8   3  14        4.14        2.03      5.01 o 
  -7   3  14       42.71       35.69      6.43 o 
  -6   3  14       19.61       19.21      6.38 o 
  -5   3  14       29.91       34.25      9.98 o 
  -4   3  14       64.30       77.14      7.12 o 
  -3   3  14       66.68       62.20      5.10 o 
  -2   3  14        0.98        1.23      2.03 o 
  -1   3  14       90.92      100.61      6.02 o 
   0   3  14        0.18        0.14      1.94 o 
   1   3  14        5.55        3.66      7.85 o 
 -12   4  14        6.64        7.25      9.99 o 
 -11   4  14       17.31       14.92      7.98 o 
 -10   4  14        0.43       -2.75      5.88 o 
  -9   4  14       30.67       23.26      8.01 o 
  -8   4  14       40.48       34.68      7.80 o 
  -7   4  14       25.95       24.80      7.67 o 
  -6   4  14      184.64      206.80      7.44 o 
  -5   4  14       76.37       71.24      7.45 o 
  -4   4  14       20.08       22.86      6.17 o 
  -3   4  14       16.57       16.23      5.97 o 
  -2   4  14        4.44        4.77      5.86 o 
  -1   4  14        1.25        3.55      6.40 o 
   0   4  14        3.53        3.74      5.59 o 
 -11   5  14        1.34       -0.04      1.80 o 
 -10   5  14        2.82        4.66     11.69 o 
  -9   5  14       11.72        6.42      7.92 o 
  -8   5  14       27.53       26.89      9.01 o 
  -7   5  14       47.97       44.25      7.81 o 
  -6   5  14       42.56       45.11      8.72 o 
  -5   5  14        4.47        5.48      7.98 o 
  -4   5  14       61.22       66.45      6.28 o 
  -3   5  14       68.44       70.57      6.99 o 
  -2   5  14        2.97        2.63      6.25 o 
  -1   5  14        9.40       12.01      6.78 o 
   0   5  14        1.63       -0.32     18.57 o 
 -11   6  14       32.52       30.93     19.02 o 
 -10   6  14       22.82       31.10     17.31 o 
  -9   6  14       23.33       31.68     11.68 o 
  -8   6  14      152.57      168.53     14.95 o 
  -7   6  14       26.40       35.53     12.37 o 
  -6   6  14       49.64       50.77     12.98 o 
  -5   6  14       28.60       26.26      9.07 o 
  -4   6  14       38.13       41.41      7.58 o 
  -3   6  14       69.95       84.63      8.31 o 
  -2   6  14        0.04       -1.24      5.87 o 
  -1   6  14        0.72        1.32      6.05 o 
  -9   7  14        0.20       -0.02      0.41 o 
  -8   7  14        3.35        3.91      5.59 o 
  -7   7  14        5.07        9.87     13.74 o 
  -5   7  14       89.21       99.98     12.86 o 
  -4   7  14       30.64       26.15     12.38 o 
  -3   7  14        3.10        4.20     18.69 o 
  -5   8  14        5.85        9.55     16.52 o 
  -4   8  14        0.01       -0.62      6.37 o 
 -12   0  15       26.20       25.51     12.93 o 
 -10   0  15       92.64       95.55     12.04 o 
  -8   0  15      107.66      105.07     11.19 o 
  -6   0  15      325.67      379.47     11.40 o 
  -4   0  15      181.68      212.07     11.73 o 
  -2   0  15        5.75        4.42     12.09 o 
 -12   1  15       75.41       78.60      9.84 o 
 -11   1  15       15.40       18.34      8.52 o 
 -10   1  15       65.89       62.54      8.41 o 
  -9   1  15       65.10       67.28      8.57 o 
  -8   1  15       23.22       24.66      7.32 o 
  -7   1  15        0.01        0.69      7.24 o 
  -6   1  15       25.84       37.01      6.85 o 
  -5   1  15       32.21       34.43      8.77 o 
  -4   1  15        3.75        7.01      9.53 o 
  -3   1  15        4.84       11.25      9.17 o 
  -2   1  15        0.25        2.79      6.44 o 
  -1   1  15        3.42        7.03     21.10 o 
 -12   2  15       15.62       18.60     20.24 o 
 -11   2  15        0.42        3.25      8.50 o 
 -10   2  15       37.62       35.96      8.72 o 
  -9   2  15       26.43       33.09      8.43 o 
  -8   2  15       33.53       39.90      7.57 o 
  -7   2  15      314.46      371.97      8.12 o 
  -6   2  15       55.57       56.36      7.83 o 
  -5   2  15       38.36       43.75      8.93 o 
  -4   2  15       41.13       48.72      8.57 o 
  -3   2  15       16.67       15.97      8.56 o 
  -2   2  15       23.24       27.73      9.17 o 
  -1   2  15        1.45        2.89     11.74 o 
 -12   3  15       44.97       54.79     16.45 o 
 -11   3  15        3.17        1.07     10.17 o 
 -10   3  15        1.49        3.83      9.93 o 
  -9   3  15      190.56      207.85     12.20 o 
  -8   3  15        6.03        7.74      7.74 o 
  -7   3  15        0.00       -0.01      0.59 o 
  -6   3  15        5.39        9.55      9.76 o 
  -5   3  15       95.39      106.70      8.79 o 
  -4   3  15       43.07       52.10      9.39 o 
  -3   3  15       27.34       25.86      9.99 o 
  -2   3  15        9.85        6.25     13.39 o 
  -1   3  15        7.60        8.86     11.88 o 
 -11   4  15        1.34       -0.93      9.20 o 
 -10   4  15       18.04       21.76     13.83 o 
  -9   4  15        3.17        1.01      6.56 o 
  -8   4  15        5.49        6.10      7.34 o 
  -7   4  15      111.99      116.78      8.84 o 
  -6   4  15       48.20       53.98      9.31 o 
  -5   4  15        0.28        2.51     15.65 o 
  -4   4  15       10.80        6.94     11.68 o 
  -3   4  15        6.99       11.68     14.16 o 
  -8   5  15        0.00       -3.82      4.61 o 
                                                 
